# Supplementary material for: Novel genetic features associated with the recently emerged MDR clade of Salmonella Dublin linked to human clinical cases
Source: Microbiol Spectr. 2025 Jul 18;13(9):e01336-25. doi: 10.1128/spectrum.01336-25 (PMC12403712; doi:10.1128/spectrum.01336-25)
Supplement: Table S1 — Metadata for 80 genomes used in this study. [file spectrum.01336-25-s0002.xlsx]

## Sheet: Supplementary_Table_1
Supplementary Table 1. Metadata for 80 genomes used in this study
Assembly	WGS Accession	Collected by	Collection Date	Location	Host	Isolation Source	SNP Cluster	Run	Target Acc	Group	Number of AMR Genes	AMR Genotypes (Core)	AMR Class Number (Core)	AMR Class (Core)
GCA_008609965.1	AAKWSZ000000000.1	South Dakota State University| South Dakota Animal Disease Research and Diagnostic Laboratory	2014-10-20	USA	Bos taurus	lung	PDS000028192.1007	SRR2096614	PDT000069478.2	HA	5	aph(3'')-Ib,aph(6)-Id,floR,sul2,tet(A)	4	Aminoglycoside,Phenicol,Sulfonamide,Tetracycline
GCA_008674735.1	AAKZOW000000000.1	Cornell University| Animal Health Diagnostic Center	2011-07-25	USA	Bos taurus	lung	PDS000028192.1007	SRR3000891	PDT000098060.2	HA	6	aph(3'')-Ib,aph(6)-Id,blaCMY-2,floR,sul2,tet(A)	5	Aminoglycoside,Beta-lactam,Phenicol,Sulfonamide,Tetracycline
GCA_008675835.1	AAKZOK000000000.1	Cornell University| Animal Health Diagnostic Center	2011-11-11	USA	Bos taurus	feces	PDS000028192.1007	SRR2994390	PDT000097403.2	HA	6	aph(3'')-Ib,aph(6)-Id,blaCMY-2,floR,sul2,tet(A)	5	Aminoglycoside,Beta-lactam,Phenicol,Sulfonamide,Tetracycline
GCA_008676415.1	AAKZPU000000000.1	Cornell University| Animal Health Diagnostic Center	2012-02-14	USA	Bos taurus	feces	PDS000028192.1007	SRR3037400	PDT000098507.2	HA	6	aph(3'')-Ib,aph(6)-Id,blaCMY-2,floR,sul2,tet(A)	5	Aminoglycoside,Beta-lactam,Phenicol,Sulfonamide,Tetracycline
GCA_008676375.1	AAKZPY000000000.1	Cornell University| Animal Health Diagnostic Center	2012-09-26	USA	Bos taurus	lung	PDS000028192.1007	SRR3037401	PDT000098508.2	HA	8	aph(3'')-Ib,aph(3')-Ia,aph(6)-Id,blaCMY-2,blaTEM,floR,sul2,tet(A)	5	Aminoglycoside,Beta-lactam,Phenicol,Sulfonamide,Tetracycline
GCA_009429235.1	AAMQXA000000000.1	Iowa State University| Veterinary Diagnostic Laboratory	2015-04-14	USA	Bos taurus	lung	PDS000028192.1007	SRR5883581	PDT000230010.2	HA	7	aph(3'')-Ib,aph(6)-Id,blaCMY-2,blaTEM,floR,sul2,tet(A)	5	Aminoglycoside,Beta-lactam,Phenicol,Sulfonamide,Tetracycline
GCA_009435005.1	AAMRGI000000000.1	Iowa State University| Veterinary Diagnostic Laboratory	2015-11-05	USA	Bos taurus	lung	PDS000028192.1007	SRR5905019	PDT000231569.2	HA	7	aph(3'')-Ib,aph(3')-Ia,aph(6)-Id,blaCMY-2,floR,sul2,tet(A)	5	Aminoglycoside,Beta-lactam,Phenicol,Sulfonamide,Tetracycline
GCA_011080725.1	AAPFLU000000000.1	Minnesota Department Of Health	2003-10-22	USA:MN	Bos taurus	lung (Bos taurus)	PDS000028192.1007	SRR1269370	PDT000027881.3	HA	8	ant(2'')-Ia,aph(3'')-Ib=PARTIAL_END_OF_CONTIG,aph(6)-Id,blaCMY-2,cmlA5,floR,sul2,tet(A)	5	Aminoglycoside,Beta-lactam,Phenicol,Sulfonamide,Tetracycline
GCA_008088545.1	AAJOOW000000000.1	Minnesota Department of Health	2003-08-13	USA:WI	Bos taurus	lung (Bos taurus)	PDS000028192.1007	SRR1593389	PDT000039968.3	HA	8	aph(3'')-Ib,aph(3')-Ia,aph(6)-Id,blaCMY-2,blaTEM,floR,sul2,tet(A)	5	Aminoglycoside,Beta-lactam,Phenicol,Sulfonamide,Tetracycline
GCA_011451855.1	AAQBCI000000000.1	FDA Contracted Laboratory	2007-01-09	USA:WA	bovine	bovine lung	PDS000028192.1007	SRR1501663	PDT000034297.3	HA	10	ant(2'')-Ia,aph(3'')-Ib=PARTIAL_END_OF_CONTIG,aph(3')-Ia,aph(6)-Id,blaCMY-2,blaTEM-1,cmlA5,floR,sul2,tet(A)	5	Aminoglycoside,Beta-lactam,Phenicol,Sulfonamide,Tetracycline
GCA_011586775.1	AAQKHA000000000.1	Pennsylvania Department of Health	2010	USA:PA	Homo sapiens	biological fluid or and tissue	PDS000028192.1007	SRR6986337	PDT000305485.2	HA	7	aph(3'')-Ib,aph(6)-Id,blaCMY=PARTIAL_END_OF_CONTIG,blaCMY-2,blaTEM,sul2,tet(A)	4	Aminoglycoside,Beta-lactam,Sulfonamide,Tetracycline
GCA_016701395.1	AAYTOJ000000000.1	Public Health Agency of Canada	2018-06-09	Canada	Homo sapiens	stool	PDS000028192.1007	SRR13482631	PDT000937887.1	HA	8	aph(3'')-Ib,aph(6)-Id,blaCMY-2,blaTEM,floR,gyrA_D87N=POINT,sul2,tet(A)	6	Aminoglycoside,Beta-lactam,Phenicol,Fluoroquinolone/quinolone,Sulfonamide,Tetracycline
GCA_009108345.1	AAMBJO000000000.1	NA	2017-01	USA	NA	blood	PDS000028192.1007	SRR5238147	PDT000187026.2	HA	5	aph(3'')-Ib,aph(6)-Id,blaCMY-2,sul2,tet(A)	4	Aminoglycoside,Beta-lactam,Sulfonamide,Tetracycline
GCA_006939335.1	AAGRFX000000000.1	FDA Contracted Laboratory	2016	USA:MN	NA	boneless beef	PDS000028192.1007	SRR5173489	PDT000177702.2	HA	8	aph(3'')-Ib,aph(6)-Id,blaCMY,blaCMY-2,blaTEM,sul2,sul2=PARTIAL_END_OF_CONTIG,tet(A)	4	Aminoglycoside,Beta-lactam,Sulfonamide,Tetracycline
GCA_006042855.1	AAEKPG000000000.1	FDA Contracted Laboratory	2017	USA:MN	NA	boneless beef	PDS000028192.1007	SRR5229173	PDT000184904.2	HA	5	aph(3'')-Ib,aph(6)-Id,floR,sul2,tet(A)	4	Aminoglycoside,Phenicol,Sulfonamide,Tetracycline
GCA_008482345.1	AAKNYS000000000.1	CDC	2014-05	USA	NA	stool	PDS000028192.1007	SRR4044634	PDT000161267.2	HA	6	aph(3'')-Ib,aph(6)-Id,blaCMY-2,floR,sul2,tet(A)	5	Aminoglycoside,Beta-lactam,Phenicol,Sulfonamide,Tetracycline
GCA_008837105.1	AALIOO000000000.1	CDC	2016-02	USA	NA	beef	PDS000028192.1007	SRR3405715	PDT000126302.2	HA	9	aph(3'')-Ib,aph(3'')-Ib=PARTIAL_END_OF_CONTIG,aph(3')-Ia,aph(6)-Id,blaCMY-2,blaTEM=PARTIAL_END_OF_CONTIG,floR,sul2,tet(A)	5	Aminoglycoside,Beta-lactam,Phenicol,Sulfonamide,Tetracycline
GCA_011570785.1	AAQJIN000000000.1	CDC	NA	USA	NA	NA	PDS000028192.1007	SRR10395215	PDT000624076.1	HA	7	aph(3'')-Ib,aph(6)-Id,blaCMY-2,blaTEM,floR,sul2,tet(A)	5	Aminoglycoside,Beta-lactam,Phenicol,Sulfonamide,Tetracycline
GCA_011753415.1	AAQVMV000000000.1	CDC	NA	USA	NA	NA	PDS000028192.1007	SRR11413575	PDT000713197.1	HA	6	aph(3'')-Ib,aph(6)-Id,blaTEM,floR,sul2,tet(A)	5	Aminoglycoside,Beta-lactam,Phenicol,Sulfonamide,Tetracycline
GCA_013578885.1	AATYZI000000000.1	CDC	NA	USA	NA	NA	PDS000028192.1007	SRR12228497	PDT000788508.1	HA	7	aph(3'')-Ib,aph(6)-Id,blaCMY-2,blaTEM,floR,sul2,tet(A)	5	Aminoglycoside,Beta-lactam,Phenicol,Sulfonamide,Tetracycline
GCA_015006715.1	AAWRJW000000000.1	CDC	NA	USA	NA	NA	PDS000028192.1007	SRR12900630	PDT000867931.1	HA	7	aph(3'')-Ib,aph(6)-Id,blaCMY=PARTIAL_END_OF_CONTIG,blaCMY-2,floR,sul2,tet(A)	5	Aminoglycoside,Beta-lactam,Phenicol,Sulfonamide,Tetracycline
GCA_006050875.1	AAELHW000000000.1	CDC	NA	USA	NA	NA	PDS000028192.1007	SRR5501148	PDT000206809.2	HA	6	aph(3'')-Ib,aph(6)-Id,blaCMY-2,floR,sul2,tet(A)	5	Aminoglycoside,Beta-lactam,Phenicol,Sulfonamide,Tetracycline
GCA_007023925.1	AAGWRA000000000.1	CDC	NA	USA	NA	NA	PDS000028192.1007	SRR5724850	PDT000219762.2	HA	7	aph(3'')-Ib,aph(6)-Id,blaCMY=PARTIAL_END_OF_CONTIG,blaCMY-2,floR,sul2,tet(A)	5	Aminoglycoside,Beta-lactam,Phenicol,Sulfonamide,Tetracycline
GCA_007553015.1	AAIGZK000000000.1	CDC	NA	USA	NA	NA	PDS000028192.1007	SRR6484652	PDT000279435.2	HA	6	aph(3'')-Ib,aph(6)-Id,blaTEM,floR,sul2,tet(A)	5	Aminoglycoside,Beta-lactam,Phenicol,Sulfonamide,Tetracycline
GCA_005856165.1	AADYQV000000000.1	CDC	NA	USA	NA	NA	PDS000028192.1007	SRR8930530	PDT000492009.1	HA	6	aph(3'')-Ib,aph(6)-Id,blaCMY-2,floR,sul2,tet(A)	5	Aminoglycoside,Beta-lactam,Phenicol,Sulfonamide,Tetracycline
GCA_018312575.1	ABALCF000000000.1	Cornell University Department of Population Medicine and Diagnostic Sciences	2020-12	USA: NY	NA	Feces (Bos taurus)	PDS000028192.1007	SRR14469680	PDT001022350.1	HA	6	aph(3'')-Ib,aph(6)-Id,blaCMY-2,floR,sul2,tet(A)	5	Aminoglycoside,Beta-lactam,Phenicol,Sulfonamide,Tetracycline
GCA_009172665.1	AAMDJS000000000.1	USDA-FSIS	2019	USA:CA	NA	comminuted beef	PDS000028192.1007	SRR10287053	PDT000608961.1	HA	8	aph(3'')-Ib,aph(3')-Ia,aph(6)-Id,blaCMY-2,blaTEM,floR,sul2,tet(A)	5	Aminoglycoside,Beta-lactam,Phenicol,Sulfonamide,Tetracycline
GCA_006096095.1	AAEOPP000000000.1	FDA Contracted Laboratory	2016-04-05	USA:MN	NA	beef	PDS000028192.1007	SRR3437511	PDT000127142.2	HA	8	aph(3'')-Ib,aph(3')-Ia,aph(6)-Id,blaCMY-2,blaTEM,floR,sul2,tet(A)	5	Aminoglycoside,Beta-lactam,Phenicol,Sulfonamide,Tetracycline
GCA_006923235.1	AAGPYL000000000.1	FDA Contracted Laboratory	2016-10-04	USA:MN	NA	beef	PDS000028192.1007	SRR5058015	PDT000163347.3	HA	6	aph(3'')-Ib,aph(6)-Id,blaCMY-2,floR,sul2,tet(A)	5	Aminoglycoside,Beta-lactam,Phenicol,Sulfonamide,Tetracycline
GCA_009123805.1	AAMBSN000000000.1	USDA-FSIS	2016	USA:TX	NA	comminuted beef	PDS000028192.1007	SRR5271496	PDT000188453.2	HA	6	aph(3'')-Ib,aph(6)-Id,blaCMY-2,floR,sul2,tet(A)	5	Aminoglycoside,Beta-lactam,Phenicol,Sulfonamide,Tetracycline
GCA_006972525.1	AAGTKA000000000.1	FDA Contracted Laboratory	2015-07-13	USA:WA	NA	beef	PDS000028192.1007	SRR5650619	PDT000216363.2	HA	8	aph(3'')-Ib,aph(3')-Ia,aph(6)-Id,blaCMY-2,blaTEM,floR,sul2,tet(A)	5	Aminoglycoside,Beta-lactam,Phenicol,Sulfonamide,Tetracycline
GCA_007835595.1	AAIZAN000000000.1	FDA Contracted Laboratory	2015-10-26	USA:WA	NA	boneless beef	PDS000028192.1007	SRR3372314	PDT000125129.2	HA	8	aph(3'')-Ib,aph(3')-Ia,aph(6)-Id,blaCMY-2,blaTEM,floR,sul2,tet(A)	5	Aminoglycoside,Beta-lactam,Phenicol,Sulfonamide,Tetracycline
GCA_005635015.1	AADMYI000000000.1	CDC	NA	USA	NA	NA	PDS000028192.1007	SRR8899764	PDT000490523.1	HA	9	aph(3'')-Ib,aph(3')-Ia,aph(6)-Id,blaCMY-2,blaTEM,floR,gyrA_D87N=POINT,sul2,tet(A)	6	Aminoglycoside,Beta-lactam,Phenicol,Fluoroquinolone/quinolone,Sulfonamide,Tetracycline
GCA_006042475.1	AAEKNI000000000.1	FDA Contracted Laboratory	2016	USA:MN	NA	boneless beef	PDS000028192.1007	SRR5182233	PDT000178651.2	HA	6	aph(3'')-Ib,aph(6)-Id,floR,gyrA_S83F=POINT,sul2,tet(A)	6	Aminoglycoside,Phenicol,Fluoroquinolone/quinolone,Unclassified,Sulfonamide,Tetracycline
GCA_005983385.1	AAEGIR000000000.1	FDA Contracted Laboratory	2016	USA:MN	NA	boneless beef	PDS000028192.1007	SRR5182254	PDT000178672.2	HA	9	aph(3'')-Ib,aph(3')-Ia,aph(6)-Id,blaCMY-2,blaTEM,floR,gyrA_D87Y=POINT,sul2,tet(A)	6	Aminoglycoside,Beta-lactam,Phenicol,Fluoroquinolone/quinolone,Sulfonamide,Tetracycline
GCA_009075205.1	AALXLC000000000.1	USDA-FSIS	2016	USA:MN	NA	comminuted beef	PDS000028192.1007	SRR5120844	PDT000173481.2	HA	7	aph(3'')-Ib,aph(6)-Id=PARTIAL_END_OF_CONTIG,aph(6)-Id,floR,gyrA_S83F=POINT,sul2,tet(A)	6	Aminoglycoside,Phenicol,Fluoroquinolone/quinolone,Unclassified,Sulfonamide,Tetracycline
GCA_008449985.1	AAKLPJ000000000.1	USDA-FSIS	2018	USA:TX	NA	comminuted beef	PDS000028192.1007	SRR7458127	PDT000339339.1	HA	8	aph(3'')-Ib,aph(3')-Ia,aph(6)-Id,blaCMY-2,floR,gyrA_D87N=POINT,sul2,tet(A)	6	Aminoglycoside,Beta-lactam,Phenicol,Fluoroquinolone/quinolone,Sulfonamide,Tetracycline
GCA_010888375.1	AAOWNL000000000.1	CDC	2017-10	USA	NA	stool	PDS000028192.1007	SRR6881433	PDT000297390.2	HA	8	aph(3'')-Ib,aph(6)-Id,blaCMY-2,blaTEM,floR,gyrA_D87G=POINT,sul2,tet(A)	7	Aminoglycoside,Beta-lactam,Phenicol,Fluoroquinolone/quinolone,Unclassified,Sulfonamide,Tetracycline
GCA_008649535.1	AAKZHZ000000000.1	USDA-FSIS	2015	USA:CA	NA	comminuted beef	PDS000028192.1007	SRR2925330	PDT000094853.2	HA	9	aph(3'')-Ib,aph(3')-Ia,aph(6)-Id,blaCMY-2,blaTEM,floR=PARTIAL_END_OF_CONTIG,gyrA_S83F=POINT,sul2,tet(A)	7	Aminoglycoside,Beta-lactam,Phenicol,Fluoroquinolone/quinolone,Unclassified,Sulfonamide,Tetracycline
GCA_006025215.1	AAEJLL000000000.1	FDA Contracted Laboratory	2015-04-22	USA:IN	NA	chicken	PDS000028192.1007	SRR3182224	PDT000108072.2	HA	9	aph(3'')-Ib,aph(3')-Ia,aph(6)-Id,blaCMY-2,blaTEM,floR,gyrA_S83F=POINT,sul2,tet(A)	7	Aminoglycoside,Beta-lactam,Phenicol,Fluoroquinolone/quinolone,Unclassified,Sulfonamide,Tetracycline
GCA_015665645.1	DACOCL000000000.1	NA	1997	Denmark	Bos taurus	cattle	PDS000076446.3	ERR3491301	PDT000896355.1	NHA	0	NA	0	NA
GCA_015947385.1	DACTZC000000000.1	NA	1999	Denmark	Bos taurus	cattle	PDS000076446.3	ERR3491377	PDT000896431.1	NHA	0	NA	0	NA
GCA_015952565.1	DACUDY000000000.1	NA	2001	Denmark	Bos taurus	cattle	PDS000076446.3	ERR3491358	PDT000896412.1	NHA	0	NA	0	NA
GCA_008071315.1	AAJNTJ000000000.1	Minnesota Department of Health	2003-07-02	USA:MN	Bos taurus	bovine liver (Bos taurus)	PDS000028192.1007	SRR1578511	PDT000039271.3	NHA	8	aadA1,aph(3'')-Ib,aph(3')-Ia,aph(6)-Id,blaTEM-1,catA1,sul1,tet(B)	5	Aminoglycoside,Beta-lactam,Phenicol,Sulfonamide,Tetracycline
GCA_006929115.1	AAGQKD000000000.1	Minnesota Department of Health	2003-08-29	USA:MN	Bos taurus	feces (Bos taurus)	PDS000028204.32	SRR1593391	PDT000039970.3	NHA	8	aadA1,aph(3'')-Ib,aph(3')-Ia,aph(6)-Id,blaTEM-1,catA1,sul1,tet(B)	5	Aminoglycoside,Beta-lactam,Phenicol,Sulfonamide,Tetracycline
GCA_008027155.1	AAJLGS000000000.1	Minnesota Department of Health	2003-10-15	USA:MN	Bos taurus	bovine liver (Bos taurus)	PDS000028192.1007	SRR1612307	PDT000040636.3	NHA	8	aadA1,aph(3'')-Ib,aph(3')-Ia,aph(6)-Id,blaTEM-1,catA1,sul1,tet(B)	5	Aminoglycoside,Beta-lactam,Phenicol,Sulfonamide,Tetracycline
GCA_011080685.1	AAPFLP000000000.1	Minnesota Department Of Health	2003-10-21	USA:MN	Bos taurus	lung (Bos taurus)	PDS000028192.1007	SRR1269326	PDT000027884.3	NHA	7	aph(3'')-Ib,aph(3')-Ia,aph(6)-Id,blaTEM-1,floR,sul2,tet(A)	5	Aminoglycoside,Beta-lactam,Phenicol,Sulfonamide,Tetracycline
GCA_008091045.1	AAJOTL000000000.1	Minnesota Department of Health	2002-11-19	USA:WI	Bos taurus	bovine spleen	PDS000028192.1007	SRR1461785	PDT000033970.3	NHA	7	aph(3'')-Ib,aph(6)-Id,blaTEM,blaTEM-1,floR,sul2,tet(A)	5	Aminoglycoside,Beta-lactam,Phenicol,Sulfonamide,Tetracycline
GCA_006857925.1	AAGLKF000000000.1	Minnesota Department Of Health	2003-10-08	USA:WI	Bos taurus	bovine liver (Bos taurus)	PDS000028192.1007	SRR1384569	PDT000032245.4	NHA	8	aadA1,aph(3'')-Ib,aph(3')-Ia,aph(6)-Id,blaTEM-1,catA1,sul1,tet(B)	5	Aminoglycoside,Beta-lactam,Phenicol,Sulfonamide,Tetracycline
GCA_006858925.1	AAGLNL000000000.1	Minnesota Department of Health	2002-10-15	USA:MN	Bos taurus	bovine liver (Bos taurus)	PDS000028192.1007	SRR1425279	PDT000032861.3	NHA	12	aadA2,aph(3'')-Ib,aph(3')-Ia,aph(6)-Id,blaCMY-2,dfrA12,floR,mph(A),sul1,sul2=PARTIAL_END_OF_CONTIG,sul2,tet(A)	7	Aminoglycoside,Beta-lactam,Diaminopyrimidine,Phenicol,Macrolide,Sulfonamide,Tetracycline
GCA_011453485.1	AAQBDJ000000000.1	FDA Contracted Laboratory	2007-01-09	USA:WA	bovine	bovine intestine	PDS000079417.3	SRR1511542	PDT000034818.3	NHA	0	NA	0	NA
GCA_006845845.1	AAGKJS000000000.1	FDA Contracted Laboratory	2007-01-09	USA:WA	bovine	feces bovine	PDS000032136.2	SRR1528527	PDT000035937.2	NHA	0	NA	0	NA
GCA_006084075.1	AAENTX000000000.1	FDA Contracted Laboratory	2007-01-09	USA:WA	bovine	bovine necropsy intestine liver	PDS000028204.32	SRR1528499	PDT000035928.2	NHA	1	blaTEM-1	1	Beta-lactam
GCA_011637835.1	AAQNNX000000000.1	FDA Contracted Laboratory	2006-11-08	USA:ID	bovine	bovine necropsy	NA	SRR1300738	PDT000031598.3	NHA	4	aph(3'')-Ib,aph(6)-Id,blaTEM-1,tet(A)	3	Aminoglycoside,Beta-lactam,Tetracycline
GCA_006690345.1	AAFZJY000000000.1	FDA Contracted Laboratory	2007-01-09	USA:WA	bovine	feces bovine	PDS000032132.2	SRR1411125	PDT000032619.4	NHA	5	aph(3'')-Ib,aph(3')-Ia,aph(6)-Id,blaTEM-1,tet(A)	3	Aminoglycoside,Beta-lactam,Tetracycline
GCA_011484685.1	AAQDJA000000000.1	FDA Contracted Laboratory	2006-11-08	USA:ID	bovine	bovine necropsy	NA	SRR1302845	PDT000031726.3	NHA	7	aph(3'')-Ib,aph(3')-IIa,aph(6)-Ic,aph(6)-Id,blaTEM-1,ble,tet(A)	4	Aminoglycoside,Beta-lactam,Glycopeptide,Tetracycline
GCA_006009645.1	AAEIGZ000000000.1	FDA Contracted Laboratory	2007-01-09	USA:WA	bovine	bovine necropsy	PDS000028204.32	SRR1528489	PDT000035932.2	NHA	8	aadA1,aph(3'')-Ib,aph(3')-Ia,aph(6)-Id,blaTEM-1,catA1,sul1,tet(B)	5	Aminoglycoside,Beta-lactam,Phenicol,Sulfonamide,Tetracycline
GCA_005933535.1	AAECWA000000000.1	FDA Contracted Laboratory	2007-01-09	USA:WA	bovine	feces bovine	PDS000028204.32	SRR1528528	PDT000035938.2	NHA	8	aadA1,aph(3'')-Ib,aph(3')-Ia,aph(6)-Id,blaTEM-1,catA1,sul1,tet(B)	5	Aminoglycoside,Beta-lactam,Phenicol,Sulfonamide,Tetracycline
GCA_011453715.1	AAQBDQ000000000.1	FDA Contracted Laboratory	2009-06-19	USA:WA	bovine	feces bovine	PDS000028204.32	SRR1515020	PDT000035266.3	NHA	8	aadA7,aph(3'')-Ib,aph(6)-Id,blaCMY-2,floR,sul1,sul2,tet(A)	5	Aminoglycoside,Beta-lactam,Phenicol,Sulfonamide,Tetracycline
GCA_006845705.1	AAGKKH000000000.1	FDA Contracted Laboratory	2007-01-09	USA:WA	bovine	bovine necropsy	PDS000028192.1007	SRR1528477	PDT000035963.2	NHA	12	aac(3)-IId,aadA2,aph(3'')-Ib,aph(3')-Ia,aph(6)-Id,blaTEM-1,catA1,dfrA12,mph(A),sul1,sul2,tet(B)	7	Aminoglycoside,Beta-lactam,Phenicol,Diaminopyrimidine,Macrolide,Sulfonamide,Tetracycline
GCA_016110995.1	DACYRK000000000.1	NA	2011	Sweden	Cattle	Farm	PDS000077664.1	ERR1201719	PDT000916615.1	NHA	0	NA	0	NA
GCA_016111125.1	DACYRI000000000.1	NA	2013	Sweden	Cattle	Farm	PDS000077664.1	ERR1201724	PDT000916620.1	NHA	0	NA	0	NA
GCA_009535695.1	AAMWFI000000000.1	Oklahoma State University| Animal Disease Diagnostic Laboratory	1988-08-26	USA	Felis catus	intestine	PDS000028204.32	SRR6312043	PDT000266008.3	NHA	8	aadA1,aph(3'')-Ib,aph(3')-Ia,aph(6)-Id,blaTEM-1,catA1,sul1,tet(B)	5	Aminoglycoside,Beta-lactam,Phenicol,Sulfonamide,Tetracycline
GCA_017801735.1	AAZUZX000000000.1	NA	2005	Australia	Homo sapiens	NA	NA	SRR14143229	PDT000998677.1	NHA	0	NA	0	NA
GCA_017804195.1	AAZVEI000000000.1	NA	2007	Australia	Homo sapiens	NA	NA	SRR14142997	PDT000998445.1	NHA	0	NA	0	NA
GCA_017806075.1	AAZVID000000000.1	NA	2010	Australia	Homo sapiens	NA	PDS000084328.3	SRR14142794	PDT000998268.1	NHA	0	NA	0	NA
NA	NA	Public Health Agency of Canada	2003	Canada	Homo sapiens	NA	PDS000028192.1007	SRR12799488	PDT000896483.1	NHA	0	NA	0	NA
GCA_004268375.1	AAAGHY000000000.1	PHE	2017-08	United Kingdom: United Kingdom	Homo sapiens	human	PDS000028384.22	SRR6190507	PDT000253591.2	NHA	0	NA	0	NA
NA	NA	F.-X.Weill (Institut Pasteur) True Kiel variant of Dublin	1959	Germany	NA	human	NA	ERR4399734	PDT000909438.1	NHA	0	NA	0	NA
GCA_009636275.1	DAAGSS000000000.1	NA	2017	Germany	NA	animal	PDS000051866.6	ERR3581173	PDT000606675.1	NHA	0	NA	0	NA
GCA_019258645.1	DAETFN000000000.1	FLI	2008	Germany: Bargstedt	NA	cattle	NA	SRR13072268	PDT001088046.1	NHA	0	NA	0	NA
GCA_019257725.1	DAETEA000000000.1	FLI	2005	Germany: Kamenz	NA	cattle	NA	SRR13072271	PDT001088049.1	NHA	0	NA	0	NA
GCA_019258785.1	DAETFM000000000.1	FLI	2011	Germany: Wittstock/Dosse	NA	cattle	PDS000092854.2	SRR13072260	PDT001088038.1	NHA	0	NA	0	NA
GCA_016026815.1	DACWRW000000000.1	D. Prendergast (DAFF)	2009	Ireland	NA	NA	PDS000103751.1	ERR4401671	PDT000911466.1	NHA	0	NA	0	NA
GCA_009058565.1	AALXFI000000000.1	USDA-FSIS	2016	USA:CO	NA	product-raw-intact-beef	PDS000028360.29	SRR5075657	PDT000167496.2	NHA	0	NA	0	NA
GCA_006846685.1	AAGKMQ000000000.1	FDA Contracted Laboratory	2007-01-09	USA:WA	NA	environmental bovine	PDS000032138.1	SRR1559006	PDT000037472.2	NHA	0	NA	0	NA
GCA_019258105.1	DAETEK000000000.1	FLI	2005	Germany: Lieblingshof	NA	cattle	NA	SRR13072248	PDT001088026.1	NHA	1	acrB_R717Q=POINT	1	Macrolide
GCA_011456765.1	AAQBLF000000000.1	Washington State Department of Health | Public Health Laboratories	2006-05-08	USA:WA	NA	cow	PDS000028204.32	SRR1171465	PDT000003517.3	NHA	1	blaTEM-1	1	Beta-lactam
GCA_010123885.1	DAAMFJ000000000.1	FDA	1986	USA:ID	NA	cattle	PDS000027122.4	SRR1122708	PDT000002806.3	NHA	7	aph(3'')-Ib,aph(3')-IIa,aph(6)-Ic,aph(6)-Id,blaTEM-1,ble,tet(A)	4	Aminoglycoside,Beta-lactam,Glycopeptide,Tetracycline
GCA_006689805.1	AAFZIW000000000.1	FDA	2003	USA:OR	NA	ground beef	PDS000028192.1007	SRR1257307	PDT000026420.4	NHA	6	aph(3'')-Ib,aph(6)-Id,blaCMY-2,floR,sul2,tet(A)	5	Aminoglycoside,Beta-lactam,Phenicol,Sulfonamide,Tetracycline
