# Supplementary material for: Novel genetic features associated with the recently emerged MDR clade of Salmonella Dublin linked to human clinical cases
Source: Microbiol Spectr. 2025 Jul 18;13(9):e01336-25. doi: 10.1128/spectrum.01336-25 (PMC12403712; doi:10.1128/spectrum.01336-25)
Supplement: Table S2 — Reference genomes used in the SNP analysis for identifying premature stop codons. [file spectrum.01336-25-s0003.xlsx]

## Sheet: Supplementary_Table_2
Supplmentary Table 2. Reference genomes used in the SNP analysis for identifying premature stop codons
Assembly	Contigs	Group
GCA_008607005.2	1	HA
GCA_000020925.1	2	NHA
GCA_001953035.1	2	NHA
GCA_002266085.2	2	NHA
GCA_003589865.1	2	NHA
GCA_018338715.1	2	NHA
GCA_039880325.1	2	NHA
GCA_003590755.1	2	HA
GCA_015242875.1	2	HA
GCA_028893135.1	2	HA
GCA_028893215.1	2	HA
GCA_039852005.1	2	HA
GCA_047357745.1	2	HA
GCA_900456815.1	3	NHA
GCA_003589825.1	3	NHA
GCA_003589845.1	3	NHA
GCA_018338555.1	3	NHA
GCA_003589785.1	3	HA
GCA_003589805.1	3	HA
GCA_003595645.1	3	HA
GCA_003595725.1	3	HA
GCA_015243055.1	3	HA
GCA_009521555.2	3	HA
GCA_009523755.2	3	HA
GCA_028893175.1	3	HA
GCA_028893195.1	3	HA
GCA_028893255.1	3	HA
GCA_028893275.1	3	HA
GCA_028893315.1	3	HA
GCA_028893335.1	3	HA
GCA_028893395.1	3	HA
GCA_028893455.1	3	HA
GCA_039851995.1	3	HA
GCA_943111355.1	4	NHA
GCA_047338585.1	4	NHA
