# Supplementary material for: Novel genetic features associated with the recently emerged MDR clade of Salmonella Dublin linked to human clinical cases
Source: Microbiol Spectr. 2025 Jul 18;13(9):e01336-25. doi: 10.1128/spectrum.01336-25 (PMC12403712; doi:10.1128/spectrum.01336-25)
Supplement: Table S3 — Full list of overrepresented genes among isolates from HA and NHA groups. [file spectrum.01336-25-s0004.xlsx]

## Sheet: Scoary_roary_merged_new_Dublin_
Supplementary Table 3. Full list of overrepresented genes among isolates from HA and NHA group
Gene	Non-unique Gene Name	Annotation	Number of HA Isolates with Corresponding Gene	Number of NHA Isolates with Corresponding Gene	Odds Ratio	Benjamini-Hochberg p-value	Number of Sequences	Classification	ERR4399734_NHA	GCA_004268375_1_NHA	GCA_005635015_1_HA	GCA_005856165_1_HA	GCA_005933535_1_NHA	GCA_005983385_1_HA	GCA_006009645_1_NHA	GCA_006025215_1_HA	GCA_006042475_1_HA	GCA_006042855_1_HA	GCA_006050875_1_HA	GCA_006084075_1_NHA	GCA_006096095_1_HA	GCA_006689805_1_NHA	GCA_006690345_1_NHA	GCA_006845705_1_NHA	GCA_006845845_1_NHA	GCA_006846685_1_NHA	GCA_006857925_1_NHA	GCA_006858925_1_NHA	GCA_006923235_1_HA	GCA_006929115_1_NHA	GCA_006939335_1_HA	GCA_006972525_1_HA	GCA_007023925_1_HA	GCA_007553015_1_HA	GCA_007835595_1_HA	GCA_008027155_1_NHA	GCA_008071315_1_NHA	GCA_008088545_1_HA	GCA_008091045_1_NHA	GCA_008449985_1_HA	GCA_008482345_1_HA	GCA_008609965_1_HA	GCA_008649535_1_HA	GCA_008674735_1_HA	GCA_008675835_1_HA	GCA_008676375_1_HA	GCA_008676415_1_HA	GCA_008837105_1_HA	GCA_009058565_1_NHA
addA	addA	ATP-dependent helicase/nuclease subunit A	39	5	273	1.18e-14	46	Plasmid-borne			GCA_005635015_1_02503	GCA_005856165_1_04831		GCA_005983385_1_04643		GCA_006025215_1_04708	GCA_006042475_1_04764	GCA_006042855_1_04752	GCA_006050875_1_04877		GCA_006096095_1_02948	GCA_006689805_1_04251						GCA_006858925_1_04749	GCA_006923235_1_04382		GCA_006939335_1_04028	GCA_006972525_1_04620	GCA_007023925_1_04549	GCA_007553015_1_04828	GCA_007835595_1_04084			GCA_008088545_1_04740	GCA_008091045_1_04690	GCA_008449985_1_04699		GCA_008609965_1_04099	GCA_008649535_1_04954	GCA_008674735_1_04700	GCA_008675835_1_04907	GCA_008676375_1_04622	GCA_008676415_1_04857	GCA_008837105_1_04834
ampC_1	ampC_1	Beta-lactamase	34	3	69.8889	1.01e-11	73	Plasmid-borne			GCA_005635015_1_04971;GCA_005635015_1_05012	GCA_005856165_1_04892;GCA_005856165_1_05065		GCA_005983385_1_05049;GCA_005983385_1_05064		GCA_006025215_1_05056;GCA_006025215_1_04767			GCA_006050875_1_05083;10_refound_69		GCA_006096095_1_03220;GCA_006096095_1_05025	GCA_006689805_1_04658;GCA_006689805_1_05065						19_refound_151;GCA_006858925_1_05144	GCA_006923235_1_04490;GCA_006923235_1_05030		GCA_006939335_1_05047;GCA_006939335_1_04317;GCA_006939335_1_05051	GCA_006972525_1_04979;GCA_006972525_1_04954	GCA_007023925_1_05047		GCA_007835595_1_05044;GCA_007835595_1_04513			GCA_008088545_1_05064;GCA_008088545_1_04913		GCA_008449985_1_04934;GCA_008449985_1_04899	GCA_008482345_1_05020;GCA_008482345_1_04997		GCA_008649535_1_04829;GCA_008649535_1_05065	GCA_008674735_1_05113;GCA_008674735_1_04605	GCA_008675835_1_04756;GCA_008675835_1_05131	GCA_008676375_1_04800;GCA_008676375_1_05051	GCA_008676415_1_04762;GCA_008676415_1_05034	GCA_008837105_1_05095;GCA_008837105_1_05020
ant1_2	ant1_2	Streptomycin 3''-adenylyltransferase	0	10	0	0.00790929	20	Plasmid-borne					GCA_005933535_1_05162;GCA_005933535_1_05113		GCA_006009645_1_05145;GCA_006009645_1_05062									GCA_006845705_1_05174;GCA_006845705_1_05108			GCA_006857925_1_05062;GCA_006857925_1_05158	GCA_006858925_1_04782;GCA_006858925_1_05140		GCA_006929115_1_05149;GCA_006929115_1_05027						GCA_008027155_1_05150;GCA_008027155_1_05045	GCA_008071315_1_05172;GCA_008071315_1_05303
bcr_2	bcr_2	Bicyclomycin resistance protein	36	5	63	1.15e-11	82	Plasmid-borne			GCA_005635015_1_05010;GCA_005635015_1_04926	GCA_005856165_1_05068;GCA_005856165_1_04847		GCA_005983385_1_04881;GCA_005983385_1_05063		GCA_006025215_1_04812;GCA_006025215_1_05101	GCA_006042475_1_04988;GCA_006042475_1_05039	GCA_006042855_1_04946;GCA_006042855_1_05015	GCA_006050875_1_05090;GCA_006050875_1_04930		GCA_006096095_1_05027;GCA_006096095_1_03265	GCA_006689805_1_05097;GCA_006689805_1_04626						GCA_006858925_1_05161;GCA_006858925_1_05106	GCA_006923235_1_04445;GCA_006923235_1_05033			GCA_006972525_1_04721;GCA_006972525_1_04978	GCA_007023925_1_05050;GCA_007023925_1_04991	GCA_007553015_1_05085;GCA_007553015_1_04928	GCA_007835595_1_04558;GCA_007835595_1_05043			GCA_008088545_1_05058;GCA_008088545_1_04868	GCA_008091045_1_05056;GCA_008091045_1_04855	GCA_008449985_1_04932;GCA_008449985_1_04129	GCA_008482345_1_04841;GCA_008482345_1_05019	GCA_008609965_1_04409;GCA_008609965_1_05012		GCA_008674735_1_04650;GCA_008674735_1_05110	GCA_008675835_1_04801;GCA_008675835_1_05141	GCA_008676375_1_04845;GCA_008676375_1_05096	GCA_008676415_1_05079;GCA_008676415_1_04807	GCA_008837105_1_04998;GCA_008837105_1_05103
cat_1	cat_1	Chloramphenicol acetyltransferase	0	8	0	0.0180999	16	Plasmid-borne					GCA_005933535_1_05120;GCA_005933535_1_05188		GCA_006009645_1_05164;GCA_006009645_1_05069									GCA_006845705_1_05145;GCA_006845705_1_05191			GCA_006857925_1_05151;GCA_006857925_1_05069			GCA_006929115_1_05142;GCA_006929115_1_05034						GCA_008027155_1_05052;GCA_008027155_1_05175	GCA_008071315_1_05179;GCA_008071315_1_05296
catM_2	catM_2	HTH-type transcriptional regulator CatM	0	7	0	0.0364429	7	Plasmid-borne					GCA_005933535_1_04726		GCA_006009645_1_04730												GCA_006857925_1_04852			GCA_006929115_1_05059						GCA_008027155_1_04856	GCA_008071315_1_04955
corA_2	corA_2	Magnesium transport protein CorA	0	7	0	0.0364429	7	Plasmid-borne					GCA_005933535_1_04604		GCA_006009645_1_04409												GCA_006857925_1_04452			GCA_006929115_1_04357						GCA_008027155_1_04694	GCA_008071315_1_04750
dam_4	dam_4	DNA adenine methylase	0	8	0	0.0180999	8	Plasmid-borne					GCA_005933535_1_04645		GCA_006009645_1_04450									GCA_006845705_1_04860			GCA_006857925_1_04493			GCA_006929115_1_04398						GCA_008027155_1_04735	GCA_008071315_1_04791
dcm_2	dcm_2	DNA-cytosine methyltransferase	0	8	0	0.0180999	8	Plasmid-borne					GCA_005933535_1_04937		GCA_006009645_1_04951									GCA_006845705_1_04578			GCA_006857925_1_04342			GCA_006929115_1_04869						GCA_008027155_1_05025	GCA_008071315_1_05057
dinG_2	dinG_2	3'-5' exonuclease DinG	39	5	273	1.18e-14	44	Plasmid-borne			GCA_005635015_1_02508	GCA_005856165_1_04836		GCA_005983385_1_04648		GCA_006025215_1_04713	GCA_006042475_1_04769	GCA_006042855_1_04757	GCA_006050875_1_04882		GCA_006096095_1_02953	GCA_006689805_1_04256						GCA_006858925_1_04754	GCA_006923235_1_04387		GCA_006939335_1_04033	GCA_006972525_1_04625	GCA_007023925_1_04554	GCA_007553015_1_04833	GCA_007835595_1_04089			GCA_008088545_1_04745	GCA_008091045_1_04695	GCA_008449985_1_04857		GCA_008609965_1_04104	GCA_008649535_1_04959	GCA_008674735_1_04705	GCA_008675835_1_04912	GCA_008676375_1_04627	GCA_008676415_1_04862	GCA_008837105_1_04839
folP_2	folP_2	Dihydropteroate synthase	40	6	Infinite	4.63e-15	95	Plasmid-borne			GCA_005635015_1_05002;GCA_005635015_1_03684	GCA_005856165_1_05042;GCA_005856165_1_04855		GCA_005983385_1_04873;GCA_005983385_1_05055		GCA_006025215_1_04804;GCA_006025215_1_05093	GCA_006042475_1_05034;GCA_006042475_1_04980	GCA_006042855_1_04954;GCA_006042855_1_05008	GCA_006050875_1_05075;GCA_006050875_1_04922		GCA_006096095_1_03257;GCA_006096095_1_05021	GCA_006689805_1_04618;GCA_006689805_1_05089		GCA_006845705_1_05142;GCA_006845705_1_05188				GCA_006858925_1_05128;GCA_006858925_1_04969	GCA_006923235_1_04453;GCA_006923235_1_05031		GCA_006939335_1_04354;GCA_006939335_1_05056;GCA_006939335_1_05053	GCA_006972525_1_04972;GCA_006972525_1_04713	GCA_007023925_1_04770;GCA_007023925_1_05042	GCA_007553015_1_05077;GCA_007553015_1_04920	GCA_007835595_1_05037;GCA_007835595_1_04550			GCA_008088545_1_05069;GCA_008088545_1_04876	GCA_008091045_1_05057;GCA_008091045_1_04847	GCA_008449985_1_04121;GCA_008449985_1_04924	GCA_008482345_1_04833;GCA_008482345_1_05011	GCA_008609965_1_05004;GCA_008609965_1_04417	GCA_008649535_1_05051;GCA_008649535_1_04792	GCA_008674735_1_05102;GCA_008674735_1_04642	GCA_008675835_1_04793;GCA_008675835_1_05134	GCA_008676375_1_05088;GCA_008676375_1_04837	GCA_008676415_1_04799;GCA_008676415_1_05071	GCA_008837105_1_04990;GCA_008837105_1_05073
gatB_2	gatB_2	PTS system galactitol-specific EIIB component	40	32	Infinite	0.0180999	80	Chromosomal			GCA_005635015_1_04059	GCA_005856165_1_01214	GCA_005933535_1_03007	GCA_005983385_1_00608	GCA_006009645_1_00915	GCA_006025215_1_02242	GCA_006042475_1_01310	GCA_006042855_1_00987	GCA_006050875_1_01352	GCA_006084075_1_01733	GCA_006096095_1_02179	GCA_006689805_1_01719	GCA_006690345_1_00721	GCA_006845705_1_00723	GCA_006845845_1_00148	GCA_006846685_1_00754	GCA_006857925_1_01827	GCA_006858925_1_02890	GCA_006923235_1_04754	GCA_006929115_1_01794	GCA_006939335_1_04546	GCA_006972525_1_00149	GCA_007023925_1_01910	GCA_007553015_1_03085	GCA_007835595_1_04761	GCA_008027155_1_01108	GCA_008071315_1_00495	GCA_008088545_1_01352	GCA_008091045_1_01419	GCA_008449985_1_02873	GCA_008482345_1_01891	GCA_008609965_1_02527	GCA_008649535_1_00501	GCA_008674735_1_01459	GCA_008675835_1_01026	GCA_008676375_1_00150	GCA_008676415_1_00150	GCA_008837105_1_01811	GCA_009058565_1_01728
gatC_3~~~gatC_2	gatC_3;gatC_2	PTS system galactitol-specific EIIC component	40	32	Infinite	0.0180999	82	Chromosomal			GCA_005635015_1_04058	GCA_005856165_1_01215	GCA_005933535_1_03006	GCA_005983385_1_00609	GCA_006009645_1_00914	GCA_006025215_1_02241	GCA_006042475_1_01311	GCA_006042855_1_00986	GCA_006050875_1_01353	GCA_006084075_1_01734	GCA_006096095_1_02178	GCA_006689805_1_01718	GCA_006690345_1_00720	GCA_006845705_1_00724	GCA_006845845_1_00149	GCA_006846685_1_00753	GCA_006857925_1_01828	GCA_006858925_1_02891	GCA_006923235_1_04753	GCA_006929115_1_01795	GCA_006939335_1_04545	GCA_006972525_1_00150	GCA_007023925_1_01911	GCA_007553015_1_03086	GCA_007835595_1_04760	GCA_008027155_1_01109	GCA_008071315_1_00496	GCA_008088545_1_01353	GCA_008091045_1_01420	GCA_008449985_1_02872	GCA_008482345_1_01892	GCA_008609965_1_02526	GCA_008649535_1_00502	GCA_008674735_1_01460	GCA_008675835_1_01027	GCA_008676375_1_00151	GCA_008676415_1_00151	GCA_008837105_1_01812	GCA_009058565_1_01729
gltS_2	gltS_2	Sodium/glutamate symporter	0	8	0	0.0180999	15	Chromosomal					GCA_005933535_1_05128;GCA_005933535_1_05169		GCA_006009645_1_05107									GCA_006845705_1_04588;GCA_006845705_1_05180			GCA_006857925_1_05106;GCA_006857925_1_05180			GCA_006929115_1_05107;GCA_006929115_1_05160						GCA_008027155_1_05095;GCA_008027155_1_05154	GCA_008071315_1_05316;GCA_008071315_1_05225
group_10		hypothetical protein	0	8	0	0.0180999	8	Plasmid-borne					GCA_005933535_1_04641		GCA_006009645_1_04446									GCA_006845705_1_04856			GCA_006857925_1_04489			GCA_006929115_1_04394						GCA_008027155_1_04731	GCA_008071315_1_04787
group_1001		hypothetical protein	0	8	0	0.0180999	8	Plasmid-borne					GCA_005933535_1_04630		GCA_006009645_1_04435									GCA_006845705_1_04845			GCA_006857925_1_04478			GCA_006929115_1_04383						GCA_008027155_1_04720	GCA_008071315_1_04776
group_1006		hypothetical protein	0	7	0	0.0364429	7	Plasmid-borne					GCA_005933535_1_04609		GCA_006009645_1_04414												GCA_006857925_1_04457			GCA_006929115_1_04362						GCA_008027155_1_04699	GCA_008071315_1_04755
group_1008		hypothetical protein	0	8	0	0.0180999	8	Plasmid-borne					GCA_005933535_1_05059		GCA_006009645_1_05079									GCA_006845705_1_04542			GCA_006857925_1_04295			GCA_006929115_1_05044						GCA_008027155_1_04982	GCA_008071315_1_05118
group_1014		hypothetical protein	0	8	0	0.0180999	8	Plasmid-borne					GCA_005933535_1_05055		GCA_006009645_1_05075									GCA_006845705_1_04545			GCA_006857925_1_04299			GCA_006929115_1_05040						GCA_008027155_1_04978	GCA_008071315_1_05114
group_1032		hypothetical protein	0	8	0	0.0180999	8	Plasmid-borne					GCA_005933535_1_04613		GCA_006009645_1_04418									GCA_006845705_1_04820			GCA_006857925_1_04461			GCA_006929115_1_04366						GCA_008027155_1_04703	GCA_008071315_1_04759
group_1059		hypothetical protein	28	5	16.3333	2.08e-06	33	Plasmid-borne			GCA_005635015_1_02525			GCA_005983385_1_04665		GCA_006025215_1_05015	GCA_006042475_1_04786		GCA_006050875_1_05030		GCA_006096095_1_04900	GCA_006689805_1_04273						GCA_006858925_1_04771			GCA_006939335_1_04979	GCA_006972525_1_04931	GCA_007023925_1_05002	GCA_007553015_1_05018	GCA_007835595_1_04106			GCA_008088545_1_04762	GCA_008091045_1_04712	GCA_008449985_1_04746			GCA_008649535_1_05030			GCA_008676375_1_04644		GCA_008837105_1_05027
group_106		hypothetical protein	0	8	0	0.0180999	8	Plasmid-borne					GCA_005933535_1_04935		GCA_006009645_1_04949									GCA_006845705_1_04576			GCA_006857925_1_04340			GCA_006929115_1_04867						GCA_008027155_1_05023	GCA_008071315_1_05055
group_1074		hypothetical protein	40	5	Infinite	6.2e-16	45	Plasmid-borne			GCA_005635015_1_02472	GCA_005856165_1_04800		GCA_005983385_1_04612		GCA_006025215_1_04677	GCA_006042475_1_04733	GCA_006042855_1_04721	GCA_006050875_1_04846		GCA_006096095_1_02917	GCA_006689805_1_04220						GCA_006858925_1_04718	GCA_006923235_1_04351		GCA_006939335_1_03997	GCA_006972525_1_04589	GCA_007023925_1_04518	GCA_007553015_1_04797	GCA_007835595_1_04053			GCA_008088545_1_04709	GCA_008091045_1_04659	GCA_008449985_1_04643	GCA_008482345_1_04962	GCA_008609965_1_04068	GCA_008649535_1_04875	GCA_008674735_1_04669	GCA_008675835_1_04876	GCA_008676375_1_04591	GCA_008676415_1_04826	GCA_008837105_1_04803
group_1075		hypothetical protein	0	8	0	0.0180999	8	Plasmid-borne					GCA_005933535_1_05056		GCA_006009645_1_05076									15_refound_121			GCA_006857925_1_04298			GCA_006929115_1_05041						GCA_008027155_1_04979	GCA_008071315_1_05115
group_1082		hypothetical protein	0	8	0	0.0180999	8	Plasmid-borne					GCA_005933535_1_04607		GCA_006009645_1_04412									GCA_006845705_1_04982			GCA_006857925_1_04455			GCA_006929115_1_04360						GCA_008027155_1_04697	GCA_008071315_1_04753
group_1083		hypothetical protein	0	8	0	0.0180999	8	Plasmid-borne					GCA_005933535_1_04616		GCA_006009645_1_04421									GCA_006845705_1_04831			GCA_006857925_1_04464			GCA_006929115_1_04369						GCA_008027155_1_04706	GCA_008071315_1_04762
group_1087		hypothetical protein	0	8	0	0.0180999	8	Plasmid-borne					GCA_005933535_1_04614		GCA_006009645_1_04419									GCA_006845705_1_04821			GCA_006857925_1_04462			GCA_006929115_1_04367						GCA_008027155_1_04704	GCA_008071315_1_04760
group_1088		hypothetical protein	0	8	0	0.0180999	8	Plasmid-borne					GCA_005933535_1_05069		GCA_006009645_1_05089									GCA_006845705_1_04532			GCA_006857925_1_04285			GCA_006929115_1_05054						GCA_008027155_1_04992	GCA_008071315_1_05128
group_110		hypothetical protein	0	7	0	0.0364429	7	Plasmid-borne					GCA_005933535_1_04664		6_refound_51												GCA_006857925_1_04512			GCA_006929115_1_04417						GCA_008027155_1_05100	28_refound_244
group_1119		hypothetical protein	0	8	0	0.0180999	8	Plasmid-borne					GCA_005933535_1_04606		GCA_006009645_1_04411									GCA_006845705_1_04981			GCA_006857925_1_04454			GCA_006929115_1_04359						GCA_008027155_1_04696	GCA_008071315_1_04752
group_1120		hypothetical protein	0	8	0	0.0180999	8	Plasmid-borne					GCA_005933535_1_04608		GCA_006009645_1_04413									GCA_006845705_1_04983			GCA_006857925_1_04456			GCA_006929115_1_04361						GCA_008027155_1_04698	GCA_008071315_1_04754
group_1127		hypothetical protein	0	8	0	0.0180999	8	Plasmid-borne					GCA_005933535_1_04640		GCA_006009645_1_04445									GCA_006845705_1_04855			GCA_006857925_1_04488			GCA_006929115_1_04393						GCA_008027155_1_04730	GCA_008071315_1_04786
group_1135		hypothetical protein	0	8	0	0.0180999	8	Plasmid-borne					GCA_005933535_1_04648		GCA_006009645_1_04453									GCA_006845705_1_04863			GCA_006857925_1_04496			GCA_006929115_1_04401						GCA_008027155_1_04738	GCA_008071315_1_04794
group_1144		hypothetical protein	40	5	Infinite	6.2e-16	45	Plasmid-borne			GCA_005635015_1_02463	GCA_005856165_1_04791		GCA_005983385_1_04603		GCA_006025215_1_04668	GCA_006042475_1_04724	GCA_006042855_1_04712	GCA_006050875_1_04837		GCA_006096095_1_02908	GCA_006689805_1_04211						GCA_006858925_1_04709	GCA_006923235_1_04342		GCA_006939335_1_03988	GCA_006972525_1_04580	GCA_007023925_1_04509	GCA_007553015_1_04788	GCA_007835595_1_04044			GCA_008088545_1_04700	GCA_008091045_1_04650	GCA_008449985_1_04634	GCA_008482345_1_04953	GCA_008609965_1_04059	GCA_008649535_1_04866	GCA_008674735_1_04660	GCA_008675835_1_04867	GCA_008676375_1_04582	GCA_008676415_1_04817	GCA_008837105_1_04794
group_1154		hypothetical protein	40	5	Infinite	6.2e-16	45	Plasmid-borne			GCA_005635015_1_02470	GCA_005856165_1_04798		GCA_005983385_1_04610		GCA_006025215_1_04675	GCA_006042475_1_04731	GCA_006042855_1_04719	GCA_006050875_1_04844		GCA_006096095_1_02915	GCA_006689805_1_04218						GCA_006858925_1_04716	GCA_006923235_1_04349		GCA_006939335_1_03995	GCA_006972525_1_04587	GCA_007023925_1_04516	GCA_007553015_1_04795	GCA_007835595_1_04051			GCA_008088545_1_04707	GCA_008091045_1_04657	GCA_008449985_1_04641	GCA_008482345_1_04960	GCA_008609965_1_04066	GCA_008649535_1_04873	GCA_008674735_1_04667	GCA_008675835_1_04874	GCA_008676375_1_04589	GCA_008676415_1_04824	GCA_008837105_1_04801
group_1167		hypothetical protein	0	8	0	0.0180999	8	Plasmid-borne					GCA_005933535_1_04631		GCA_006009645_1_04436									GCA_006845705_1_04846			GCA_006857925_1_04479			GCA_006929115_1_04384						GCA_008027155_1_04721	GCA_008071315_1_04777
group_1171		hypothetical protein	0	8	0	0.0180999	8	Plasmid-borne					GCA_005933535_1_04642		GCA_006009645_1_04447									GCA_006845705_1_04857			GCA_006857925_1_04490			GCA_006929115_1_04395						GCA_008027155_1_04732	GCA_008071315_1_04788
group_1188		hypothetical protein	0	8	0	0.0180999	8	Plasmid-borne					GCA_005933535_1_04936		GCA_006009645_1_04950									GCA_006845705_1_04577			GCA_006857925_1_04341			GCA_006929115_1_04868						GCA_008027155_1_05024	GCA_008071315_1_05056
group_1196		hypothetical protein	40	5	Infinite	6.2e-16	45	Plasmid-borne			GCA_005635015_1_02487	GCA_005856165_1_04815		GCA_005983385_1_04627		GCA_006025215_1_04692	GCA_006042475_1_04748	GCA_006042855_1_04736	GCA_006050875_1_04861		GCA_006096095_1_02932	GCA_006689805_1_04235						GCA_006858925_1_04733	GCA_006923235_1_04366		GCA_006939335_1_04012	GCA_006972525_1_04604	GCA_007023925_1_04533	GCA_007553015_1_04812	GCA_007835595_1_04068			GCA_008088545_1_04724	GCA_008091045_1_04674	31_refound_268	32_refound_278	GCA_008609965_1_04083	GCA_008649535_1_04890	GCA_008674735_1_04684	GCA_008675835_1_04891	GCA_008676375_1_04606	GCA_008676415_1_04841	GCA_008837105_1_04818
group_1233		hypothetical protein	0	8	0	0.0180999	8	Plasmid-borne					GCA_005933535_1_04628		GCA_006009645_1_04433									GCA_006845705_1_04843			GCA_006857925_1_04476			GCA_006929115_1_04381						GCA_008027155_1_04718	GCA_008071315_1_04774
group_1236		hypothetical protein	28	5	16.3333	2.08e-06	33	Plasmid-borne			GCA_005635015_1_02517			GCA_005983385_1_04657		GCA_006025215_1_04722	GCA_006042475_1_04778		GCA_006050875_1_05027		GCA_006096095_1_02962	GCA_006689805_1_04265						GCA_006858925_1_04763			GCA_006939335_1_04042	GCA_006972525_1_04634	GCA_007023925_1_04563	GCA_007553015_1_04843	GCA_007835595_1_04098			GCA_008088545_1_04754	GCA_008091045_1_04704	GCA_008449985_1_04754			GCA_008649535_1_04968			GCA_008676375_1_04636		GCA_008837105_1_04848
group_1261		putative signaling protein	21	9	3.80702	0.0353269	30	Plasmid-borne			GCA_005635015_1_04914		GCA_005933535_1_05105	GCA_005983385_1_05032	GCA_006009645_1_05054	GCA_006025215_1_05008					GCA_006096095_1_04925						GCA_006857925_1_05054			GCA_006929115_1_05019	GCA_006939335_1_04994	GCA_006972525_1_04946		GCA_007553015_1_05011	GCA_007835595_1_05006	GCA_008027155_1_05037	GCA_008071315_1_05164	GCA_008088545_1_05040	GCA_008091045_1_05024				GCA_008649535_1_05008			GCA_008676375_1_05036		GCA_008837105_1_05021
group_1262		hypothetical protein	21	9	3.80702	0.0353269	30	Plasmid-borne			GCA_005635015_1_04915		GCA_005933535_1_05104	GCA_005983385_1_05033	GCA_006009645_1_05053	GCA_006025215_1_05009					GCA_006096095_1_04926						GCA_006857925_1_05053			GCA_006929115_1_05018	GCA_006939335_1_04995	GCA_006972525_1_04947		GCA_007553015_1_05012	GCA_007835595_1_05007	GCA_008027155_1_05036	GCA_008071315_1_05163	GCA_008088545_1_05041	GCA_008091045_1_05025				GCA_008649535_1_05009			GCA_008676375_1_05037		GCA_008837105_1_05022
group_1263		hypothetical protein	21	9	3.80702	0.0353269	30	Plasmid-borne			GCA_005635015_1_04916		GCA_005933535_1_05103	GCA_005983385_1_05034	GCA_006009645_1_05052	GCA_006025215_1_05010					GCA_006096095_1_04927						GCA_006857925_1_05052			GCA_006929115_1_05017	GCA_006939335_1_04996	GCA_006972525_1_04948		GCA_007553015_1_05013	GCA_007835595_1_05008	GCA_008027155_1_05035	GCA_008071315_1_05162	GCA_008088545_1_05042	GCA_008091045_1_05026				GCA_008649535_1_05010			GCA_008676375_1_05038		GCA_008837105_1_05023
group_1265		hypothetical protein	0	8	0	0.0180999	8	Plasmid-borne					GCA_005933535_1_04932		GCA_006009645_1_04946									GCA_006845705_1_04573			GCA_006857925_1_04337			GCA_006929115_1_04864						GCA_008027155_1_05020	GCA_008071315_1_05052
group_1266		hypothetical protein	0	7	0	0.0364429	7	Plasmid-borne					GCA_005933535_1_05107		GCA_006009645_1_05056												GCA_006857925_1_05056			GCA_006929115_1_05021						GCA_008027155_1_05039	GCA_008071315_1_05166
group_127		hypothetical protein	0	8	0	0.0180999	8	Plasmid-borne					GCA_005933535_1_04655		GCA_006009645_1_04460									GCA_006845705_1_04870			GCA_006857925_1_04503			GCA_006929115_1_04408						GCA_008027155_1_04745	GCA_008071315_1_04801
group_128		hypothetical protein	0	8	0	0.0180999	8	Plasmid-borne					GCA_005933535_1_05068		GCA_006009645_1_05088									GCA_006845705_1_04533			GCA_006857925_1_04286			GCA_006929115_1_05053						GCA_008027155_1_04991	GCA_008071315_1_05127
group_1295	merP	Mercuric transport protein periplasmic component	28	5	16.3333	2.08e-06	33	Plasmid-borne			GCA_005635015_1_02521			GCA_005983385_1_04661		GCA_006025215_1_05019	GCA_006042475_1_04782		GCA_006050875_1_05034		GCA_006096095_1_04904	GCA_006689805_1_04269						GCA_006858925_1_04767			GCA_006939335_1_04983	GCA_006972525_1_04935	GCA_007023925_1_05006	GCA_007553015_1_05022	GCA_007835595_1_04102			GCA_008088545_1_04758	GCA_008091045_1_04708	GCA_008449985_1_04750			GCA_008649535_1_05040			GCA_008676375_1_04640		GCA_008837105_1_05031
group_1308		hypothetical protein	0	8	0	0.0180999	8	Plasmid-borne					GCA_005933535_1_04934		GCA_006009645_1_04948									GCA_006845705_1_04575			GCA_006857925_1_04339			GCA_006929115_1_04866						GCA_008027155_1_05022	GCA_008071315_1_05054
group_1340		hypothetical protein	0	8	0	0.0180999	8	Plasmid-borne					GCA_005933535_1_04621		GCA_006009645_1_04426									GCA_006845705_1_04836			GCA_006857925_1_04469			GCA_006929115_1_04374						GCA_008027155_1_04711	GCA_008071315_1_04767
group_1353		hypothetical protein	0	8	0	0.0180999	8	Plasmid-borne					GCA_005933535_1_04633		GCA_006009645_1_04438									GCA_006845705_1_04848			GCA_006857925_1_04481			GCA_006929115_1_04386						GCA_008027155_1_04723	GCA_008071315_1_04779
group_1370		hypothetical protein	38	5	133	1.66e-13	43	Plasmid-borne			GCA_005635015_1_02513	GCA_005856165_1_04841		GCA_005983385_1_04653		GCA_006025215_1_04718	GCA_006042475_1_04774	GCA_006042855_1_04762	GCA_006050875_1_04887		GCA_006096095_1_02958	GCA_006689805_1_04261						GCA_006858925_1_04759	GCA_006923235_1_04392		GCA_006939335_1_04038	GCA_006972525_1_04630	GCA_007023925_1_04559	GCA_007553015_1_04839	GCA_007835595_1_04094			GCA_008088545_1_04750	GCA_008091045_1_04700	GCA_008449985_1_04887			GCA_008649535_1_04964	GCA_008674735_1_04710	GCA_008675835_1_04917	GCA_008676375_1_04632	GCA_008676415_1_04867	GCA_008837105_1_04844
group_1373		IS1 family transposase IS1A	0	10	0	0.00790929	10	Chromosomal							GCA_006009645_1_05134					GCA_006084075_1_00624				GCA_006845705_1_04551			GCA_006857925_1_04305									GCA_008027155_1_04972	GCA_008071315_1_05108		GCA_008091045_1_02019
group_1379		hypothetical protein	40	5	Infinite	6.2e-16	45	Plasmid-borne			GCA_005635015_1_02461	GCA_005856165_1_04789		GCA_005983385_1_05043		GCA_006025215_1_04666	GCA_006042475_1_04722	GCA_006042855_1_04710	GCA_006050875_1_04835		GCA_006096095_1_02906	GCA_006689805_1_04209						GCA_006858925_1_04707	GCA_006923235_1_04340		GCA_006939335_1_03986	GCA_006972525_1_04578	GCA_007023925_1_04507	GCA_007553015_1_04786	GCA_007835595_1_04042			GCA_008088545_1_04698	GCA_008091045_1_04648	GCA_008449985_1_04632	GCA_008482345_1_04993	GCA_008609965_1_04057	GCA_008649535_1_04864	GCA_008674735_1_04658	GCA_008675835_1_04865	GCA_008676375_1_04580	GCA_008676415_1_04815	GCA_008837105_1_04792
group_14		hypothetical protein	0	8	0	0.0180999	8	Plasmid-borne					GCA_005933535_1_04618		GCA_006009645_1_04423									GCA_006845705_1_04833			GCA_006857925_1_04466			GCA_006929115_1_04371						GCA_008027155_1_04708	GCA_008071315_1_04764
group_1411		IS6 family transposase IS15;hypothetical protein;IS6 family transposase IS26	28	1	91	8.31e-10	29	Plasmid-borne				GCA_005856165_1_05021				GCA_006025215_1_05013		GCA_006042855_1_04960	GCA_006050875_1_05028										GCA_006923235_1_05023		GCA_006939335_1_04999			GCA_007553015_1_05016				29_refound_252		GCA_008449985_1_04920	GCA_008482345_1_05005	GCA_008609965_1_04998	GCA_008649535_1_04904	GCA_008674735_1_05083	GCA_008675835_1_05095		GCA_008676415_1_05033	GCA_008837105_1_05025
group_1413		hypothetical protein	39	5	273	1.18e-14	45	Plasmid-borne			GCA_005635015_1_02500	GCA_005856165_1_04828		GCA_005983385_1_04640		GCA_006025215_1_04705	GCA_006042475_1_04761	GCA_006042855_1_04749	GCA_006050875_1_04874		GCA_006096095_1_02945	GCA_006689805_1_04248						GCA_006858925_1_04746	GCA_006923235_1_04379		GCA_006939335_1_04025	GCA_006972525_1_04617	GCA_007023925_1_04546	GCA_007553015_1_04825	GCA_007835595_1_04081			GCA_008088545_1_04737	GCA_008091045_1_04687	GCA_008449985_1_04696		GCA_008609965_1_04096	GCA_008649535_1_04903	GCA_008674735_1_04697	GCA_008675835_1_04904	GCA_008676375_1_04619	GCA_008676415_1_04854	GCA_008837105_1_04831
group_1421		hypothetical protein	0	8	0	0.0180999	8	Plasmid-borne					GCA_005933535_1_04938		GCA_006009645_1_04952									GCA_006845705_1_04579			GCA_006857925_1_04343			GCA_006929115_1_04870						GCA_008027155_1_05026	GCA_008071315_1_05058
group_1426		hypothetical protein	0	8	0	0.0180999	8	Plasmid-borne					GCA_005933535_1_04651		GCA_006009645_1_04456									GCA_006845705_1_04866			GCA_006857925_1_04499			GCA_006929115_1_04404						GCA_008027155_1_04741	GCA_008071315_1_04797
group_1429		hypothetical protein	0	8	0	0.0180999	8	Plasmid-borne					GCA_005933535_1_04634		GCA_006009645_1_04439									GCA_006845705_1_04849			GCA_006857925_1_04482			GCA_006929115_1_04387						GCA_008027155_1_04724	GCA_008071315_1_04780
group_1431		hypothetical protein	39	5	273	1.18e-14	44	Plasmid-borne			GCA_005635015_1_02492	GCA_005856165_1_04820		GCA_005983385_1_04632		GCA_006025215_1_04697	GCA_006042475_1_04753	GCA_006042855_1_04741	GCA_006050875_1_04866		GCA_006096095_1_02937	GCA_006689805_1_04240						GCA_006858925_1_04738	GCA_006923235_1_04371		GCA_006939335_1_04017	GCA_006972525_1_04609	GCA_007023925_1_04538	GCA_007553015_1_04817	GCA_007835595_1_04073			GCA_008088545_1_04729	GCA_008091045_1_04679	GCA_008449985_1_04695		GCA_008609965_1_04088	GCA_008649535_1_04895	GCA_008674735_1_04689	GCA_008675835_1_04896	GCA_008676375_1_04611	GCA_008676415_1_04846	GCA_008837105_1_04823
group_1433		hypothetical protein	2	20	0.0526316	7.03e-05	22	Chromosomal		GCA_004268375_1_02827						GCA_006025215_1_00129				GCA_006084075_1_04726		13_refound_108			GCA_006845845_1_01627	GCA_006846685_1_03336										GCA_008027155_1_00632	GCA_008071315_1_03237		GCA_008091045_1_02777
group_1434		hypothetical protein	39	5	273	1.18e-14	45	Plasmid-borne			GCA_005635015_1_02510	GCA_005856165_1_04838		GCA_005983385_1_04650		GCA_006025215_1_04715	GCA_006042475_1_04771	GCA_006042855_1_04759	GCA_006050875_1_04884		GCA_006096095_1_02955	GCA_006689805_1_04258						GCA_006858925_1_04756	GCA_006923235_1_04389		GCA_006939335_1_04035	GCA_006972525_1_04627	GCA_007023925_1_04556	GCA_007553015_1_04836;GCA_007553015_1_04835	GCA_007835595_1_04091			GCA_008088545_1_04747	GCA_008091045_1_04697	GCA_008449985_1_04855		GCA_008609965_1_04106	GCA_008649535_1_04961	GCA_008674735_1_04707	GCA_008675835_1_04914	GCA_008676375_1_04629	GCA_008676415_1_04864	GCA_008837105_1_04841
group_1480		IS110 family transposase IS4321R	29	5	18.4545	6.73e-07	36	Plasmid-borne			GCA_005635015_1_02518			GCA_005983385_1_04658		GCA_006025215_1_05052	GCA_006042475_1_04779	GCA_006042855_1_03623	GCA_006050875_1_05050		GCA_006096095_1_05001	GCA_006689805_1_04266						GCA_006858925_1_04788;GCA_006858925_1_04764			GCA_006939335_1_05030	GCA_006972525_1_04959	GCA_007023925_1_05032	GCA_007553015_1_05041	GCA_007835595_1_04099			GCA_008088545_1_04755	GCA_008091045_1_04705	GCA_008449985_1_04753			GCA_008649535_1_03736			GCA_008676375_1_04637		GCA_008837105_1_05050
group_1481		hypothetical protein	34	5	39.6667	4.78e-10	58	Plasmid-borne			GCA_005635015_1_03650	GCA_005856165_1_05062;GCA_005856165_1_04889		GCA_005983385_1_04839		GCA_006025215_1_05059;GCA_006025215_1_04770			GCA_006050875_1_04888		GCA_006096095_1_03223	GCA_006689805_1_04661						GCA_006858925_1_04935	GCA_006923235_1_04487		GCA_006939335_1_05044;GCA_006939335_1_04320	GCA_006972525_1_04679	GCA_007023925_1_04804		GCA_007835595_1_04516			GCA_008088545_1_04910	GCA_008091045_1_04813	GCA_008449985_1_04087	GCA_008482345_1_04799		GCA_008649535_1_04826	GCA_008674735_1_04608	GCA_008675835_1_05128;GCA_008675835_1_04759	GCA_008676375_1_04803;GCA_008676375_1_05054	GCA_008676415_1_05037;GCA_008676415_1_04765	GCA_008837105_1_05092;GCA_008837105_1_05017
group_1482		hypothetical protein	34	5	39.6667	4.78e-10	57	Plasmid-borne			GCA_005635015_1_03651	GCA_005856165_1_04888;GCA_005856165_1_05061		GCA_005983385_1_04840		GCA_006025215_1_04771;GCA_006025215_1_05060			GCA_006050875_1_04889		GCA_006096095_1_03224	GCA_006689805_1_04662						GCA_006858925_1_04936	GCA_006923235_1_04486		GCA_006939335_1_04321	GCA_006972525_1_04680	GCA_007023925_1_04803		GCA_007835595_1_04517			GCA_008088545_1_04909	GCA_008091045_1_04814	GCA_008449985_1_04088	GCA_008482345_1_04800		GCA_008649535_1_04825	GCA_008674735_1_04609	GCA_008675835_1_05127;GCA_008675835_1_04760	GCA_008676375_1_05055;GCA_008676375_1_04804	GCA_008676415_1_04766;GCA_008676415_1_05038	GCA_008837105_1_05091;GCA_008837105_1_05016
group_1483		hypothetical protein	36	5	63	1.15e-11	61	Plasmid-borne			GCA_005635015_1_03653	GCA_005856165_1_04886;GCA_005856165_1_05059		GCA_005983385_1_04842		GCA_006025215_1_05062;GCA_006025215_1_04773			GCA_006050875_1_04891		GCA_006096095_1_03226	GCA_006689805_1_04587						GCA_006858925_1_04938	GCA_006923235_1_04484		GCA_006939335_1_04323	GCA_006972525_1_04682	GCA_007023925_1_04801	GCA_007553015_1_05046;GCA_007553015_1_04889	GCA_007835595_1_04519			GCA_008088545_1_04907	GCA_008091045_1_04816	GCA_008449985_1_04090	GCA_008482345_1_04802		GCA_008649535_1_04823	GCA_008674735_1_04611	GCA_008675835_1_05125;GCA_008675835_1_04762	GCA_008676375_1_04806;GCA_008676375_1_05057	GCA_008676415_1_05040;GCA_008676415_1_04768	GCA_008837105_1_05014;GCA_008837105_1_05089
group_1484		hypothetical protein	36	5	63	1.15e-11	61	Plasmid-borne			GCA_005635015_1_03654	GCA_005856165_1_04885;GCA_005856165_1_05058		GCA_005983385_1_04843		GCA_006025215_1_05063;GCA_006025215_1_04774			GCA_006050875_1_04892		GCA_006096095_1_03227	GCA_006689805_1_04588						GCA_006858925_1_04939	GCA_006923235_1_04483		GCA_006939335_1_04324	GCA_006972525_1_04683	GCA_007023925_1_04800	GCA_007553015_1_04890;GCA_007553015_1_05047	GCA_007835595_1_04520			GCA_008088545_1_04906	GCA_008091045_1_04817	GCA_008449985_1_04091	GCA_008482345_1_04803		GCA_008649535_1_04822	GCA_008674735_1_04612	GCA_008675835_1_05124;GCA_008675835_1_04763	GCA_008676375_1_05058;GCA_008676375_1_04807	GCA_008676415_1_04769;GCA_008676415_1_05041	GCA_008837105_1_05013;GCA_008837105_1_05088
group_1485		hypothetical protein	36	5	63	1.15e-11	61	Plasmid-borne			GCA_005635015_1_03655	GCA_005856165_1_04884;GCA_005856165_1_05057		GCA_005983385_1_04844		GCA_006025215_1_04775;GCA_006025215_1_05064			GCA_006050875_1_04893		GCA_006096095_1_03228	GCA_006689805_1_04589						GCA_006858925_1_04940	GCA_006923235_1_04482		GCA_006939335_1_04325	GCA_006972525_1_04684	GCA_007023925_1_04799	GCA_007553015_1_05048;GCA_007553015_1_04891	GCA_007835595_1_04521			GCA_008088545_1_04905	GCA_008091045_1_04818	GCA_008449985_1_04092	GCA_008482345_1_04804		GCA_008649535_1_04821	GCA_008674735_1_04613	GCA_008675835_1_05123;GCA_008675835_1_04764	GCA_008676375_1_04808;GCA_008676375_1_05059	GCA_008676415_1_05042;GCA_008676415_1_04770	GCA_008837105_1_05087;GCA_008837105_1_05012
group_1486		hypothetical protein	36	5	63	1.15e-11	61	Plasmid-borne			GCA_005635015_1_03656	GCA_005856165_1_05056;GCA_005856165_1_04883		GCA_005983385_1_04845		GCA_006025215_1_04776;GCA_006025215_1_05065			GCA_006050875_1_04894		GCA_006096095_1_03229	GCA_006689805_1_04590						GCA_006858925_1_04941	GCA_006923235_1_04481		GCA_006939335_1_04326	GCA_006972525_1_04685	GCA_007023925_1_04798	GCA_007553015_1_05049;GCA_007553015_1_04892	GCA_007835595_1_04522			GCA_008088545_1_04904	GCA_008091045_1_04819	GCA_008449985_1_04093	GCA_008482345_1_04805		GCA_008649535_1_04820	GCA_008674735_1_04614	GCA_008675835_1_05122;GCA_008675835_1_04765	GCA_008676375_1_05060;GCA_008676375_1_04809	GCA_008676415_1_04771;GCA_008676415_1_05043	GCA_008837105_1_05086;GCA_008837105_1_05011
group_1487		hypothetical protein	36	5	63	1.15e-11	60	Plasmid-borne			GCA_005635015_1_03657	GCA_005856165_1_05055;GCA_005856165_1_04882		GCA_005983385_1_04846		GCA_006025215_1_05066;GCA_006025215_1_04777			GCA_006050875_1_04895		GCA_006096095_1_03230	GCA_006689805_1_04591						GCA_006858925_1_04942	GCA_006923235_1_04480		GCA_006939335_1_04327	GCA_006972525_1_04686	GCA_007023925_1_04797	GCA_007553015_1_05050;GCA_007553015_1_04893	GCA_007835595_1_04523			GCA_008088545_1_04903	GCA_008091045_1_04820	GCA_008449985_1_04094	GCA_008482345_1_04806		GCA_008649535_1_04819	GCA_008674735_1_04615	GCA_008675835_1_05121;GCA_008675835_1_04766	GCA_008676375_1_04810;GCA_008676375_1_05061	GCA_008676415_1_05044;GCA_008676415_1_04772	GCA_008837105_1_05010;GCA_008837105_1_05085
group_1488		hypothetical protein	36	5	63	1.15e-11	60	Plasmid-borne			GCA_005635015_1_03658	GCA_005856165_1_04881;GCA_005856165_1_05054		GCA_005983385_1_04847		GCA_006025215_1_05067;GCA_006025215_1_04778			GCA_006050875_1_04896		GCA_006096095_1_03231	GCA_006689805_1_04592						GCA_006858925_1_04943	GCA_006923235_1_04479		GCA_006939335_1_04328	GCA_006972525_1_04687	GCA_007023925_1_04796	GCA_007553015_1_04894;GCA_007553015_1_05051	GCA_007835595_1_04524			GCA_008088545_1_04902	GCA_008091045_1_04821	GCA_008449985_1_04095	GCA_008482345_1_04807		GCA_008649535_1_04818	GCA_008674735_1_04616	GCA_008675835_1_05120;GCA_008675835_1_04767	GCA_008676375_1_05062;GCA_008676375_1_04811	GCA_008676415_1_04773;GCA_008676415_1_05045	GCA_008837105_1_05009;GCA_008837105_1_05084
group_1489		hypothetical protein	36	5	63	1.15e-11	60	Plasmid-borne			GCA_005635015_1_03659	GCA_005856165_1_05053;GCA_005856165_1_04880		GCA_005983385_1_04848		GCA_006025215_1_04779;GCA_006025215_1_05068			GCA_006050875_1_04897		GCA_006096095_1_03232	GCA_006689805_1_04593						GCA_006858925_1_04944	GCA_006923235_1_04478		GCA_006939335_1_04329	GCA_006972525_1_04688	GCA_007023925_1_04795	GCA_007553015_1_05052;GCA_007553015_1_04895	GCA_007835595_1_04525			GCA_008088545_1_04901	GCA_008091045_1_04822	GCA_008449985_1_04096	GCA_008482345_1_04808		GCA_008649535_1_04817	GCA_008674735_1_04617	GCA_008675835_1_05119;GCA_008675835_1_04768	GCA_008676375_1_05063;GCA_008676375_1_04812	GCA_008676415_1_05046;GCA_008676415_1_04774	GCA_008837105_1_05083;GCA_008837105_1_05008
group_149		hypothetical protein	0	8	0	0.0180999	8	Plasmid-borne					GCA_005933535_1_05051		GCA_006009645_1_05071									GCA_006845705_1_04549			GCA_006857925_1_04303			GCA_006929115_1_05036						GCA_008027155_1_04974	GCA_008071315_1_05110
group_1490		hypothetical protein	36	5	63	1.15e-11	60	Plasmid-borne			GCA_005635015_1_03660	GCA_005856165_1_04879;GCA_005856165_1_05052		GCA_005983385_1_04849		GCA_006025215_1_04780;GCA_006025215_1_05069			GCA_006050875_1_04898		GCA_006096095_1_03233	GCA_006689805_1_04594						GCA_006858925_1_04945	GCA_006923235_1_04477		GCA_006939335_1_04330	GCA_006972525_1_04689	GCA_007023925_1_04794	GCA_007553015_1_05053;GCA_007553015_1_04896	GCA_007835595_1_04526			GCA_008088545_1_04900	GCA_008091045_1_04823	GCA_008449985_1_04097	GCA_008482345_1_04809		GCA_008649535_1_04816	GCA_008674735_1_04618	GCA_008675835_1_05118;GCA_008675835_1_04769	GCA_008676375_1_05064;GCA_008676375_1_04813	GCA_008676415_1_05047;GCA_008676415_1_04775	GCA_008837105_1_05082;GCA_008837105_1_05007
group_1491		hypothetical protein	36	5	63	1.15e-11	60	Plasmid-borne			GCA_005635015_1_03661	GCA_005856165_1_04878;GCA_005856165_1_05051		GCA_005983385_1_04850		GCA_006025215_1_05070;GCA_006025215_1_04781			GCA_006050875_1_04899		GCA_006096095_1_03234	GCA_006689805_1_04595						GCA_006858925_1_04946	GCA_006923235_1_04476		GCA_006939335_1_04331	GCA_006972525_1_04690	GCA_007023925_1_04793	GCA_007553015_1_04897;GCA_007553015_1_05054	GCA_007835595_1_04527			GCA_008088545_1_04899	GCA_008091045_1_04824	GCA_008449985_1_04098	GCA_008482345_1_04810		GCA_008649535_1_04815	GCA_008674735_1_04619	GCA_008675835_1_05117;GCA_008675835_1_04770	GCA_008676375_1_05065;GCA_008676375_1_04814	GCA_008676415_1_05048;GCA_008676415_1_04776	GCA_008837105_1_05006;GCA_008837105_1_05081
group_1492		hypothetical protein	36	5	63	1.15e-11	60	Plasmid-borne			GCA_005635015_1_03662	GCA_005856165_1_05050;GCA_005856165_1_04877		GCA_005983385_1_04851		GCA_006025215_1_04782;GCA_006025215_1_05071			GCA_006050875_1_04900		GCA_006096095_1_03235	GCA_006689805_1_04596						GCA_006858925_1_04947	GCA_006923235_1_04475		GCA_006939335_1_04332	GCA_006972525_1_04691	GCA_007023925_1_04792	GCA_007553015_1_04898;GCA_007553015_1_05055	GCA_007835595_1_04528			GCA_008088545_1_04898	GCA_008091045_1_04825	GCA_008449985_1_04099	GCA_008482345_1_04811		GCA_008649535_1_04814	GCA_008674735_1_04620	GCA_008675835_1_05116;GCA_008675835_1_04771	GCA_008676375_1_04815;GCA_008676375_1_05066	GCA_008676415_1_05049;GCA_008676415_1_04777	GCA_008837105_1_05005;GCA_008837105_1_05080
group_1493		hypothetical protein	37	5	86.3333	1.56e-12	61	Plasmid-borne			GCA_005635015_1_03663	GCA_005856165_1_05049;GCA_005856165_1_04876		GCA_005983385_1_04852		GCA_006025215_1_05072;GCA_006025215_1_04783			GCA_006050875_1_04901		GCA_006096095_1_03236	GCA_006689805_1_04597						GCA_006858925_1_04948	GCA_006923235_1_04474		GCA_006939335_1_04333	GCA_006972525_1_04692	GCA_007023925_1_04791	GCA_007553015_1_04899;GCA_007553015_1_05056	GCA_007835595_1_04529			GCA_008088545_1_04897	GCA_008091045_1_04826	GCA_008449985_1_04100	GCA_008482345_1_04812	33_refound_291	GCA_008649535_1_04813	GCA_008674735_1_04621	GCA_008675835_1_05115;GCA_008675835_1_04772	GCA_008676375_1_04816;GCA_008676375_1_05067	GCA_008676415_1_05050;GCA_008676415_1_04778	GCA_008837105_1_05004;GCA_008837105_1_05079
group_1494		hypothetical protein	37	5	86.3333	1.56e-12	61	Plasmid-borne			GCA_005635015_1_03665	GCA_005856165_1_05023;GCA_005856165_1_04874		GCA_005983385_1_04854		GCA_006025215_1_05074;GCA_006025215_1_04785			GCA_006050875_1_04903		GCA_006096095_1_03238	GCA_006689805_1_04599						GCA_006858925_1_04950	GCA_006923235_1_04472		GCA_006939335_1_04335	GCA_006972525_1_04694	GCA_007023925_1_04789	GCA_007553015_1_05058;GCA_007553015_1_04901	GCA_007835595_1_04531			GCA_008088545_1_04895	GCA_008091045_1_04828	GCA_008449985_1_04102	GCA_008482345_1_04814	GCA_008609965_1_04436	GCA_008649535_1_04811	GCA_008674735_1_04623	GCA_008675835_1_04774;GCA_008675835_1_05113	GCA_008676375_1_04818;GCA_008676375_1_05069	GCA_008676415_1_05052;GCA_008676415_1_04780	GCA_008837105_1_04971;GCA_008837105_1_05054
group_1495		hypothetical protein	37	5	86.3333	1.56e-12	63	Plasmid-borne			GCA_005635015_1_03667	GCA_005856165_1_05025;GCA_005856165_1_04872		GCA_005983385_1_04856		GCA_006025215_1_05076;GCA_006025215_1_04787			GCA_006050875_1_05058;GCA_006050875_1_04905		GCA_006096095_1_03240	GCA_006689805_1_04601						GCA_006858925_1_04952	GCA_006923235_1_04470		GCA_006939335_1_04337	GCA_006972525_1_04696	GCA_007023925_1_04787	GCA_007553015_1_04903;GCA_007553015_1_05060	GCA_007835595_1_04533			GCA_008088545_1_04893	GCA_008091045_1_04830	GCA_008449985_1_04104	GCA_008482345_1_04816	GCA_008609965_1_04434	GCA_008649535_1_04809	GCA_008674735_1_04625;GCA_008674735_1_05085	GCA_008675835_1_04776;GCA_008675835_1_05111	GCA_008676375_1_04820;GCA_008676375_1_05071	GCA_008676415_1_04782;GCA_008676415_1_05054	GCA_008837105_1_04973;GCA_008837105_1_05056
group_1496		hypothetical protein	37	5	86.3333	1.56e-12	63	Plasmid-borne			GCA_005635015_1_03669	GCA_005856165_1_05027;GCA_005856165_1_04870		GCA_005983385_1_04858		GCA_006025215_1_05078;GCA_006025215_1_04789			GCA_006050875_1_05060;GCA_006050875_1_04907		GCA_006096095_1_03242	GCA_006689805_1_04603						GCA_006858925_1_04954	GCA_006923235_1_04468		GCA_006939335_1_04339	GCA_006972525_1_04698	GCA_007023925_1_04785	GCA_007553015_1_05062;GCA_007553015_1_04905	GCA_007835595_1_04535			GCA_008088545_1_04891	GCA_008091045_1_04832	GCA_008449985_1_04106	GCA_008482345_1_04818	GCA_008609965_1_04432	GCA_008649535_1_04807	GCA_008674735_1_04627;GCA_008674735_1_05087	GCA_008675835_1_05109;GCA_008675835_1_04778	GCA_008676375_1_05073;GCA_008676375_1_04822	GCA_008676415_1_04784;GCA_008676415_1_05056	GCA_008837105_1_05058;GCA_008837105_1_04975
group_1497		hypothetical protein	39	5	273	1.18e-14	66	Plasmid-borne			GCA_005635015_1_03670	GCA_005856165_1_05028;GCA_005856165_1_04869		GCA_005983385_1_04859		GCA_006025215_1_04790;GCA_006025215_1_05079	8_refound_60		GCA_006050875_1_05061;GCA_006050875_1_04908		GCA_006096095_1_03243	GCA_006689805_1_04604						GCA_006858925_1_04955	GCA_006923235_1_04467		GCA_006939335_1_04340	GCA_006972525_1_04699	GCA_007023925_1_04784	GCA_007553015_1_04906;GCA_007553015_1_05063	GCA_007835595_1_04536			GCA_008088545_1_04890	GCA_008091045_1_04833	GCA_008449985_1_04107	GCA_008482345_1_04819	GCA_008609965_1_04431	GCA_008649535_1_04806	GCA_008674735_1_04628;GCA_008674735_1_05088	GCA_008675835_1_04779;GCA_008675835_1_05108	GCA_008676375_1_05074;GCA_008676375_1_04823	GCA_008676415_1_04785;GCA_008676415_1_05057	GCA_008837105_1_05059;GCA_008837105_1_04976
group_1498		hypothetical protein	39	5	273	1.18e-14	66	Plasmid-borne			GCA_005635015_1_03671	GCA_005856165_1_04868;GCA_005856165_1_05029		GCA_005983385_1_04860		GCA_006025215_1_04791;GCA_006025215_1_05080	GCA_006042475_1_04967		GCA_006050875_1_04909;GCA_006050875_1_05062		GCA_006096095_1_03244	GCA_006689805_1_04605						GCA_006858925_1_04956	GCA_006923235_1_04466		GCA_006939335_1_04341	GCA_006972525_1_04700	GCA_007023925_1_04783	GCA_007553015_1_04907;GCA_007553015_1_05064	GCA_007835595_1_04537			GCA_008088545_1_04889	GCA_008091045_1_04834	GCA_008449985_1_04108	GCA_008482345_1_04820	GCA_008609965_1_04430	GCA_008649535_1_04805	GCA_008674735_1_05089;GCA_008674735_1_04629	GCA_008675835_1_05107;GCA_008675835_1_04780	GCA_008676375_1_04824;GCA_008676375_1_05075	GCA_008676415_1_05058;GCA_008676415_1_04786	GCA_008837105_1_04977;GCA_008837105_1_05060
group_1499		hypothetical protein	39	5	273	1.18e-14	66	Plasmid-borne			GCA_005635015_1_03672	GCA_005856165_1_04867;GCA_005856165_1_05030		GCA_005983385_1_04861		GCA_006025215_1_04792;GCA_006025215_1_05081	GCA_006042475_1_04968		GCA_006050875_1_04910;GCA_006050875_1_05063		GCA_006096095_1_03245	GCA_006689805_1_04606						GCA_006858925_1_04957	GCA_006923235_1_04465		GCA_006939335_1_04342	GCA_006972525_1_04701	GCA_007023925_1_04782	GCA_007553015_1_05065;GCA_007553015_1_04908	GCA_007835595_1_04538			GCA_008088545_1_04888	GCA_008091045_1_04835	GCA_008449985_1_04109	GCA_008482345_1_04821	GCA_008609965_1_04429	GCA_008649535_1_04804	GCA_008674735_1_04630;GCA_008674735_1_05090	GCA_008675835_1_04781;GCA_008675835_1_05106	GCA_008676375_1_05076;GCA_008676375_1_04825	GCA_008676415_1_04787;GCA_008676415_1_05059	GCA_008837105_1_05061;GCA_008837105_1_04978
group_1500		hypothetical protein	39	5	273	1.18e-14	67	Plasmid-borne			GCA_005635015_1_03673	GCA_005856165_1_04866;GCA_005856165_1_05031		GCA_005983385_1_04862		GCA_006025215_1_04793;GCA_006025215_1_05082	GCA_006042475_1_04969		GCA_006050875_1_05064;GCA_006050875_1_04911		GCA_006096095_1_03246	GCA_006689805_1_04607						19_refound_150;GCA_006858925_1_04958	GCA_006923235_1_04464		GCA_006939335_1_04343	GCA_006972525_1_04702	GCA_007023925_1_04781	GCA_007553015_1_04909;GCA_007553015_1_05066	GCA_007835595_1_04539			GCA_008088545_1_04887	GCA_008091045_1_04836	GCA_008449985_1_04110	GCA_008482345_1_04822	GCA_008609965_1_04428	GCA_008649535_1_04803	GCA_008674735_1_05091;GCA_008674735_1_04631	GCA_008675835_1_05105;GCA_008675835_1_04782	GCA_008676375_1_05077;GCA_008676375_1_04826	GCA_008676415_1_04788;GCA_008676415_1_05060	GCA_008837105_1_05062;GCA_008837105_1_04979
group_1501		hypothetical protein	39	5	273	1.18e-14	68	Plasmid-borne			GCA_005635015_1_03674	GCA_005856165_1_05032;GCA_005856165_1_04865		GCA_005983385_1_04863		GCA_006025215_1_05083;GCA_006025215_1_04794	GCA_006042475_1_04970		GCA_006050875_1_04912;GCA_006050875_1_05065		GCA_006096095_1_03247	GCA_006689805_1_04608						GCA_006858925_1_05118;GCA_006858925_1_04959	GCA_006923235_1_04463		GCA_006939335_1_04344	GCA_006972525_1_04703;23_refound_203	GCA_007023925_1_04780	GCA_007553015_1_04910;GCA_007553015_1_05067	GCA_007835595_1_04540			GCA_008088545_1_04886	GCA_008091045_1_04837	GCA_008449985_1_04111	GCA_008482345_1_04823	GCA_008609965_1_04427	GCA_008649535_1_04802	GCA_008674735_1_05092;GCA_008674735_1_04632	GCA_008675835_1_05104;GCA_008675835_1_04783	GCA_008676375_1_04827;GCA_008676375_1_05078	GCA_008676415_1_05061;GCA_008676415_1_04789	GCA_008837105_1_05063;GCA_008837105_1_04980
group_1502		hypothetical protein	39	5	273	1.18e-14	68	Plasmid-borne			GCA_005635015_1_03675	GCA_005856165_1_04864;GCA_005856165_1_05033		GCA_005983385_1_04864		GCA_006025215_1_05084;GCA_006025215_1_04795	GCA_006042475_1_04971		GCA_006050875_1_05066;GCA_006050875_1_04913		GCA_006096095_1_03248	GCA_006689805_1_04609						GCA_006858925_1_05119;GCA_006858925_1_04960	GCA_006923235_1_04462		GCA_006939335_1_04345	GCA_006972525_1_04963;GCA_006972525_1_04704	GCA_007023925_1_04779	GCA_007553015_1_05068;GCA_007553015_1_04911	GCA_007835595_1_04541			GCA_008088545_1_04885	GCA_008091045_1_04838	GCA_008449985_1_04112	GCA_008482345_1_04824	GCA_008609965_1_04426	GCA_008649535_1_04801	GCA_008674735_1_04633;GCA_008674735_1_05093	GCA_008675835_1_04784;GCA_008675835_1_05103	GCA_008676375_1_04828;GCA_008676375_1_05079	GCA_008676415_1_04790;GCA_008676415_1_05062	GCA_008837105_1_05064;GCA_008837105_1_04981
group_1503		hypothetical protein	39	5	273	1.18e-14	68	Plasmid-borne			GCA_005635015_1_03676	GCA_005856165_1_05034;GCA_005856165_1_04863		GCA_005983385_1_04865		GCA_006025215_1_05085;GCA_006025215_1_04796	GCA_006042475_1_04972		GCA_006050875_1_05067;GCA_006050875_1_04914		GCA_006096095_1_03249	GCA_006689805_1_04610						GCA_006858925_1_04961;GCA_006858925_1_05120	GCA_006923235_1_04461		GCA_006939335_1_04346	GCA_006972525_1_04964;GCA_006972525_1_04705	GCA_007023925_1_04778	GCA_007553015_1_04912;GCA_007553015_1_05069	GCA_007835595_1_04542			GCA_008088545_1_04884	GCA_008091045_1_04839	GCA_008449985_1_04113	GCA_008482345_1_04825	GCA_008609965_1_04425	GCA_008649535_1_04800	GCA_008674735_1_04634;GCA_008674735_1_05094	GCA_008675835_1_05102;GCA_008675835_1_04785	GCA_008676375_1_05080;GCA_008676375_1_04829	GCA_008676415_1_05063;GCA_008676415_1_04791	GCA_008837105_1_04982;GCA_008837105_1_05065
group_1504		hypothetical protein	39	5	273	1.18e-14	68	Plasmid-borne			GCA_005635015_1_03677	GCA_005856165_1_04862;GCA_005856165_1_05035		GCA_005983385_1_04866		GCA_006025215_1_05086;GCA_006025215_1_04797	GCA_006042475_1_04973		GCA_006050875_1_04915;GCA_006050875_1_05068		GCA_006096095_1_03250	GCA_006689805_1_04611						GCA_006858925_1_05121;GCA_006858925_1_04962	GCA_006923235_1_04460		GCA_006939335_1_04347	GCA_006972525_1_04706;GCA_006972525_1_04965	GCA_007023925_1_04777	GCA_007553015_1_04913;GCA_007553015_1_05070	GCA_007835595_1_04543			GCA_008088545_1_04883	GCA_008091045_1_04840	GCA_008449985_1_04114	GCA_008482345_1_04826	GCA_008609965_1_04424	GCA_008649535_1_04799	GCA_008674735_1_05095;GCA_008674735_1_04635	GCA_008675835_1_05101;GCA_008675835_1_04786	GCA_008676375_1_05081;GCA_008676375_1_04830	GCA_008676415_1_04792;GCA_008676415_1_05064	GCA_008837105_1_04983;GCA_008837105_1_05066
group_1505		hypothetical protein	39	5	273	1.18e-14	69	Plasmid-borne			GCA_005635015_1_03678	GCA_005856165_1_05036;GCA_005856165_1_04861		GCA_005983385_1_04867		GCA_006025215_1_05087;GCA_006025215_1_04798	GCA_006042475_1_04974		GCA_006050875_1_04916;GCA_006050875_1_05069		GCA_006096095_1_03251	GCA_006689805_1_04612;GCA_006689805_1_05083						GCA_006858925_1_04963;GCA_006858925_1_05122	GCA_006923235_1_04459		GCA_006939335_1_04348	GCA_006972525_1_04707;GCA_006972525_1_04966	GCA_007023925_1_04776	GCA_007553015_1_05071;GCA_007553015_1_04914	GCA_007835595_1_04544			GCA_008088545_1_04882	GCA_008091045_1_04841	GCA_008449985_1_04115	GCA_008482345_1_04827	GCA_008609965_1_04423	GCA_008649535_1_04798	GCA_008674735_1_05096;GCA_008674735_1_04636	GCA_008675835_1_05100;GCA_008675835_1_04787	GCA_008676375_1_05082;GCA_008676375_1_04831	GCA_008676415_1_05065;GCA_008676415_1_04793	GCA_008837105_1_05067;GCA_008837105_1_04984
group_1506		hypothetical protein	40	5	Infinite	6.2e-16	71	Plasmid-borne			GCA_005635015_1_03679	GCA_005856165_1_05037;GCA_005856165_1_04860		GCA_005983385_1_04868		GCA_006025215_1_04799;GCA_006025215_1_05088	GCA_006042475_1_04975	GCA_006042855_1_04959	GCA_006050875_1_04917;GCA_006050875_1_05070		GCA_006096095_1_05016;GCA_006096095_1_03252	GCA_006689805_1_04613;GCA_006689805_1_05084						GCA_006858925_1_04964;GCA_006858925_1_05123	GCA_006923235_1_04458		GCA_006939335_1_04349	GCA_006972525_1_04708;GCA_006972525_1_04967	GCA_007023925_1_04775	GCA_007553015_1_05072;GCA_007553015_1_04915	GCA_007835595_1_04545			GCA_008088545_1_04881	GCA_008091045_1_04842	GCA_008449985_1_04116	GCA_008482345_1_04828	GCA_008609965_1_04422	GCA_008649535_1_04797	GCA_008674735_1_05097;GCA_008674735_1_04637	GCA_008675835_1_05099;GCA_008675835_1_04788	GCA_008676375_1_04832;GCA_008676375_1_05083	GCA_008676415_1_05066;GCA_008676415_1_04794	GCA_008837105_1_04985;GCA_008837105_1_05068
group_1507		hypothetical protein	40	5	Infinite	6.2e-16	74	Plasmid-borne			GCA_005635015_1_03680	GCA_005856165_1_05038;GCA_005856165_1_04859		GCA_005983385_1_04869		GCA_006025215_1_05089;GCA_006025215_1_04800	GCA_006042475_1_04976	GCA_006042855_1_04958	GCA_006050875_1_04918;GCA_006050875_1_05071		GCA_006096095_1_03253;GCA_006096095_1_05017	GCA_006689805_1_05085;GCA_006689805_1_04614						GCA_006858925_1_04965;GCA_006858925_1_05124	GCA_006923235_1_04457		GCA_006939335_1_04350	GCA_006972525_1_04709;GCA_006972525_1_04968	GCA_007023925_1_04774	GCA_007553015_1_04916;GCA_007553015_1_05073	GCA_007835595_1_04546			GCA_008088545_1_04880	GCA_008091045_1_04843	GCA_008449985_1_04117	GCA_008482345_1_04829;GCA_008482345_1_05007	GCA_008609965_1_04421	GCA_008649535_1_05047;GCA_008649535_1_04796	GCA_008674735_1_05098;GCA_008674735_1_04638	GCA_008675835_1_05098;GCA_008675835_1_04789	GCA_008676375_1_05084;GCA_008676375_1_04833	GCA_008676415_1_04795;GCA_008676415_1_05067	GCA_008837105_1_04986;GCA_008837105_1_05069
group_1508		hypothetical protein	40	5	Infinite	6.2e-16	87	Plasmid-borne			GCA_005635015_1_05001;GCA_005635015_1_03683	GCA_005856165_1_04856;GCA_005856165_1_05041		GCA_005983385_1_04872		GCA_006025215_1_05092;GCA_006025215_1_04803	GCA_006042475_1_05033;GCA_006042475_1_04979	GCA_006042855_1_04955;GCA_006042855_1_05007	GCA_006050875_1_05074;GCA_006050875_1_04921		GCA_006096095_1_05020;GCA_006096095_1_03256	GCA_006689805_1_05088;GCA_006689805_1_04617						GCA_006858925_1_05127;GCA_006858925_1_04968	GCA_006923235_1_04454		GCA_006939335_1_04353;GCA_006939335_1_05055;GCA_006939335_1_05052	GCA_006972525_1_04971;GCA_006972525_1_04712	GCA_007023925_1_05041;GCA_007023925_1_04771	GCA_007553015_1_04919;GCA_007553015_1_05076	GCA_007835595_1_04549			GCA_008088545_1_04877	GCA_008091045_1_04846	GCA_008449985_1_04120	GCA_008482345_1_04832;GCA_008482345_1_05010	GCA_008609965_1_04418;GCA_008609965_1_05003	GCA_008649535_1_04793;GCA_008649535_1_05050	GCA_008674735_1_05101;GCA_008674735_1_04641	GCA_008675835_1_04792;GCA_008675835_1_05133	GCA_008676375_1_04836;GCA_008676375_1_05087	GCA_008676415_1_05070;GCA_008676415_1_04798	GCA_008837105_1_04989;GCA_008837105_1_05072
group_1509		hypothetical protein	40	17	Infinite	2.45e-08	121	Plasmid-borne			GCA_005635015_1_05004;GCA_005635015_1_03686	GCA_005856165_1_04853;GCA_005856165_1_05044	GCA_005933535_1_04906;GCA_005933535_1_05186	GCA_005983385_1_05057;GCA_005983385_1_04875	GCA_006009645_1_05151;6_refound_54	GCA_006025215_1_04806;GCA_006025215_1_05095	GCA_006042475_1_05036;GCA_006042475_1_04982	GCA_006042855_1_04952;GCA_006042855_1_05010	GCA_006050875_1_05077;GCA_006050875_1_04924		GCA_006096095_1_03259;GCA_006096095_1_05035	GCA_006689805_1_04620;GCA_006689805_1_05091	14_refound_116;GCA_006690345_1_04998	GCA_006845705_1_05190;GCA_006845705_1_05140			18_refound_147;GCA_006857925_1_04311	GCA_006858925_1_04971;GCA_006858925_1_05151;GCA_006858925_1_05130	GCA_006923235_1_04451;GCA_006923235_1_05026	21_refound_179;GCA_006929115_1_05170	GCA_006939335_1_04356;22_refound_193	GCA_006972525_1_04974;GCA_006972525_1_04715	GCA_007023925_1_05044;GCA_007023925_1_04768	GCA_007553015_1_04922;GCA_007553015_1_05079	GCA_007835595_1_04552;GCA_007835595_1_05039	27_refound_236;GCA_008027155_1_05132	28_refound_247;GCA_008071315_1_05026	29_refound_250;GCA_008088545_1_04874	GCA_008091045_1_05059;GCA_008091045_1_04849	GCA_008449985_1_04926;GCA_008449985_1_04123	GCA_008482345_1_04835;GCA_008482345_1_05013	GCA_008609965_1_05006;GCA_008609965_1_04415	GCA_008649535_1_05053;GCA_008649535_1_05058;GCA_008649535_1_04790	GCA_008674735_1_04644;GCA_008674735_1_05104	GCA_008675835_1_05136;GCA_008675835_1_04795	GCA_008676375_1_05090;GCA_008676375_1_04839	GCA_008676415_1_04801;GCA_008676415_1_05073	GCA_008837105_1_05075;GCA_008837105_1_04992;GCA_008837105_1_05097
group_1510		hypothetical protein	40	9	Infinite	5.02e-13	104	Plasmid-borne			GCA_005635015_1_03687;GCA_005635015_1_05005	GCA_005856165_1_05045;GCA_005856165_1_04852		GCA_005983385_1_05058;GCA_005983385_1_04876		GCA_006025215_1_05096;GCA_006025215_1_04807	GCA_006042475_1_04983	GCA_006042855_1_05011;GCA_006042855_1_04951	GCA_006050875_1_05078;GCA_006050875_1_04925		GCA_006096095_1_03260;12_refound_90	GCA_006689805_1_04621;GCA_006689805_1_05092	GCA_006690345_1_04971;GCA_006690345_1_05016					GCA_006858925_1_05152;GCA_006858925_1_04972;GCA_006858925_1_05131	GCA_006923235_1_04450;GCA_006923235_1_05027		22_refound_194;GCA_006939335_1_04357	GCA_006972525_1_04975;GCA_006972525_1_04716	24_refound_212;24_refound_213	GCA_007553015_1_05080;GCA_007553015_1_04923	GCA_007835595_1_05040;GCA_007835595_1_04553			GCA_008088545_1_04873;29_refound_251	GCA_008091045_1_05060;GCA_008091045_1_04850	GCA_008449985_1_04124;GCA_008449985_1_04927	GCA_008482345_1_04836;GCA_008482345_1_05014	GCA_008609965_1_04414;GCA_008609965_1_05007	GCA_008649535_1_05059;GCA_008649535_1_05054;GCA_008649535_1_04789	GCA_008674735_1_05105;GCA_008674735_1_04645	GCA_008675835_1_05137;GCA_008675835_1_04796	GCA_008676375_1_04840;GCA_008676375_1_05091	GCA_008676415_1_05074;GCA_008676415_1_04802	GCA_008837105_1_05076;GCA_008837105_1_05098;GCA_008837105_1_04993
group_1511		hypothetical protein	40	4	Infinite	6.2e-16	46	Plasmid-borne			GCA_005635015_1_03690	GCA_005856165_1_04849		GCA_005983385_1_04879		GCA_006025215_1_04810	GCA_006042475_1_04986	GCA_006042855_1_04948	GCA_006050875_1_04928		GCA_006096095_1_03263	GCA_006689805_1_04624						GCA_006858925_1_04975	GCA_006923235_1_04447		GCA_006939335_1_04360	GCA_006972525_1_04719	GCA_007023925_1_04989	GCA_007553015_1_04926	GCA_007835595_1_04556			GCA_008088545_1_04870	GCA_008091045_1_04853	GCA_008449985_1_04127	GCA_008482345_1_04839	GCA_008609965_1_04411	34_refound_302	GCA_008674735_1_04648	GCA_008675835_1_04799	GCA_008676375_1_04843	GCA_008676415_1_04805	GCA_008837105_1_04996
group_1512		hypothetical protein	40	5	Infinite	6.2e-16	46	Plasmid-borne			GCA_005635015_1_03691	GCA_005856165_1_04844		GCA_005983385_1_04884		GCA_006025215_1_04815	GCA_006042475_1_04991	GCA_006042855_1_05000	GCA_006050875_1_04933		GCA_006096095_1_03268	GCA_006689805_1_04629						GCA_006858925_1_04976	GCA_006923235_1_05016		GCA_006939335_1_04361	GCA_006972525_1_04724	GCA_007023925_1_05029	GCA_007553015_1_04931	GCA_007835595_1_04561			GCA_008088545_1_05051	GCA_008091045_1_04858	GCA_008449985_1_04132	GCA_008482345_1_04844	GCA_008609965_1_04406	GCA_008649535_1_05036	GCA_008674735_1_04653	GCA_008675835_1_04804	GCA_008676375_1_04848	GCA_008676415_1_04810	GCA_008837105_1_05001
group_1513		hypothetical protein	40	5	Infinite	6.2e-16	46	Plasmid-borne			GCA_005635015_1_03692	GCA_005856165_1_04843		GCA_005983385_1_04885		GCA_006025215_1_04816	GCA_006042475_1_04992	GCA_006042855_1_05001	GCA_006050875_1_04934		GCA_006096095_1_03269	GCA_006689805_1_04630						GCA_006858925_1_04977	GCA_006923235_1_05017		GCA_006939335_1_04362	GCA_006972525_1_04725	GCA_007023925_1_05030	GCA_007553015_1_04932	GCA_007835595_1_04562			GCA_008088545_1_05052	GCA_008091045_1_04859	GCA_008449985_1_04133	GCA_008482345_1_04845	GCA_008609965_1_04405	GCA_008649535_1_05037	GCA_008674735_1_04654	GCA_008675835_1_04805	GCA_008676375_1_04849	GCA_008676415_1_04811	GCA_008837105_1_05002
group_1514		hypothetical protein	40	32	Infinite	0.0180999	82	Chromosomal			GCA_005635015_1_04057	GCA_005856165_1_01216	GCA_005933535_1_03005	GCA_005983385_1_00610	GCA_006009645_1_00913	GCA_006025215_1_02240	GCA_006042475_1_01312	GCA_006042855_1_00985	GCA_006050875_1_01354	GCA_006084075_1_01735	GCA_006096095_1_02177	GCA_006689805_1_01717	GCA_006690345_1_00719	GCA_006845705_1_00725	GCA_006845845_1_00150	GCA_006846685_1_00752	GCA_006857925_1_01829	GCA_006858925_1_02892	GCA_006923235_1_04752	GCA_006929115_1_01796	GCA_006939335_1_04544	GCA_006972525_1_00151	GCA_007023925_1_01912	GCA_007553015_1_03087	GCA_007835595_1_04759	GCA_008027155_1_01110	GCA_008071315_1_00497	GCA_008088545_1_01354	GCA_008091045_1_01421	GCA_008449985_1_02871	GCA_008482345_1_01893	GCA_008609965_1_02525	GCA_008649535_1_00503	GCA_008674735_1_01461	GCA_008675835_1_01028	GCA_008676375_1_00152	GCA_008676415_1_00152	GCA_008837105_1_01813	GCA_009058565_1_01730
group_1515		IS6 family transposase IS15	13	3	5.93827	0.0349763	17	Plasmid-borne			GCA_005635015_1_04919			GCA_005983385_1_05037							GCA_006096095_1_04930	GCA_006689805_1_04631									GCA_006939335_1_04315;GCA_006939335_1_04708	GCA_006972525_1_04951			GCA_007835595_1_05011			GCA_008088545_1_05045	GCA_008091045_1_05044							GCA_008676375_1_05041
group_1516		hypothetical protein	37	5	86.3333	1.56e-12	79	Plasmid-borne			GCA_005635015_1_05009;GCA_005635015_1_04927	GCA_005856165_1_05067;GCA_005856165_1_04846		GCA_005983385_1_05062;GCA_005983385_1_04882		GCA_006025215_1_05100;GCA_006025215_1_04813	GCA_006042475_1_05038;GCA_006042475_1_04989	GCA_006042855_1_04945;GCA_006042855_1_05014	GCA_006050875_1_04931;GCA_006050875_1_05089		GCA_006096095_1_03266;GCA_006096095_1_05026	GCA_006689805_1_05096;GCA_006689805_1_04627						GCA_006858925_1_05107;GCA_006858925_1_05160	GCA_006923235_1_04444			GCA_006972525_1_04722	GCA_007023925_1_04992	GCA_007553015_1_05084;GCA_007553015_1_04929	GCA_007835595_1_05042;GCA_007835595_1_04559			GCA_008088545_1_05057;GCA_008088545_1_04867	GCA_008091045_1_04856;GCA_008091045_1_05055	GCA_008449985_1_04931;GCA_008449985_1_04130	GCA_008482345_1_04842;GCA_008482345_1_05018	GCA_008609965_1_04408;GCA_008609965_1_05011	GCA_008649535_1_05034	GCA_008674735_1_04651;GCA_008674735_1_05109	GCA_008675835_1_04802;GCA_008675835_1_05140	GCA_008676375_1_05095;GCA_008676375_1_04846	GCA_008676415_1_04808;GCA_008676415_1_05078	GCA_008837105_1_04999;GCA_008837105_1_05102
group_1517		hypothetical protein	34	2	107.667	1.08e-12	66	Plasmid-borne			GCA_005635015_1_05011;GCA_005635015_1_04970	GCA_005856165_1_04891;GCA_005856165_1_05064		GCA_005983385_1_05048		GCA_006025215_1_04768;GCA_006025215_1_05057			GCA_006050875_1_05082;GCA_006050875_1_05019		GCA_006096095_1_05024;GCA_006096095_1_03221	GCA_006689805_1_04659;GCA_006689805_1_05064							GCA_006923235_1_05029;GCA_006923235_1_04489		GCA_006939335_1_05050;GCA_006939335_1_04318;GCA_006939335_1_05046	GCA_006972525_1_04958	GCA_007023925_1_05046;GCA_007023925_1_04806		GCA_007835595_1_04514			GCA_008088545_1_04912;GCA_008088545_1_05063		GCA_008449985_1_04933;GCA_008449985_1_04898	GCA_008482345_1_04999		GCA_008649535_1_04828;GCA_008649535_1_05064	GCA_008674735_1_04606;GCA_008674735_1_05112	GCA_008675835_1_05130;GCA_008675835_1_04757	GCA_008676375_1_04801;GCA_008676375_1_05052	GCA_008676415_1_05035;GCA_008676415_1_04763	GCA_008837105_1_05019;GCA_008837105_1_05094
group_1518		hypothetical protein	0	7	0	0.0364429	14	Plasmid-borne					GCA_005933535_1_04905;GCA_005933535_1_05187		GCA_006009645_1_05152;GCA_006009645_1_04920												GCA_006857925_1_05170;GCA_006857925_1_04310			GCA_006929115_1_04838;GCA_006929115_1_05171						GCA_008027155_1_05174;GCA_008027155_1_05131	GCA_008071315_1_05326;GCA_008071315_1_05025
group_1519		Tn3 family transposase Tn3;Tn3 family transposase Tn2	0	14	0	0.000255312	24	Plasmid-borne					GCA_005933535_1_04909		GCA_006009645_1_05148;GCA_006009645_1_04924					GCA_006084075_1_05021;GCA_006084075_1_04426			GCA_006690345_1_04994;GCA_006690345_1_04773				GCA_006857925_1_05166;GCA_006857925_1_04314			GCA_006929115_1_05167;GCA_006929115_1_04842						27_refound_239	GCA_008071315_1_05029;GCA_008071315_1_05272
group_152		hypothetical protein	0	8	0	0.0180999	8	Plasmid-borne					GCA_005933535_1_04644		GCA_006009645_1_04449									GCA_006845705_1_04859			GCA_006857925_1_04492			GCA_006929115_1_04397						GCA_008027155_1_04734	GCA_008071315_1_04790
group_1520		IS91 family transposase ISSbo1	0	7	0	0.0364429	14	Plasmid-borne					4_refound_43;GCA_005933535_1_04912		GCA_006009645_1_05155;GCA_006009645_1_04927												GCA_006857925_1_04317;GCA_006857925_1_05172			GCA_006929115_1_04845;GCA_006929115_1_05155						27_refound_238;27_refound_237	GCA_008071315_1_05275;GCA_008071315_1_05032
group_1523		hypothetical protein	0	8	0	0.0180999	10	Plasmid-borne					GCA_005933535_1_04918		GCA_006009645_1_04932									GCA_006845705_1_04556			GCA_006857925_1_04323;GCA_006857925_1_05178			GCA_006929115_1_04850						GCA_008027155_1_05006	GCA_008071315_1_05281;GCA_008071315_1_05038
group_1524		hypothetical protein	0	8	0	0.0180999	10	Plasmid-borne					GCA_005933535_1_04919		GCA_006009645_1_04933									GCA_006845705_1_04557			GCA_006857925_1_04324;18_refound_148			GCA_006929115_1_04851						GCA_008027155_1_05007	GCA_008071315_1_05039;GCA_008071315_1_05282
group_1525		hypothetical protein	0	8	0	0.0180999	9	Plasmid-borne					GCA_005933535_1_04920		GCA_006009645_1_04934									GCA_006845705_1_04558			GCA_006857925_1_04325			GCA_006929115_1_04852						GCA_008027155_1_05008	GCA_008071315_1_05040;GCA_008071315_1_05283
group_1526		hypothetical protein	0	8	0	0.0180999	9	Plasmid-borne					GCA_005933535_1_04921		GCA_006009645_1_04935									GCA_006845705_1_04559			GCA_006857925_1_04326			GCA_006929115_1_04853						GCA_008027155_1_05009	GCA_008071315_1_05284;GCA_008071315_1_05041
group_1527		hypothetical protein	0	8	0	0.0180999	9	Plasmid-borne					GCA_005933535_1_04922		GCA_006009645_1_04936									GCA_006845705_1_04560			GCA_006857925_1_04327			GCA_006929115_1_04854						GCA_008027155_1_05010	GCA_008071315_1_05042;GCA_008071315_1_05285
group_1528		hypothetical protein	0	8	0	0.0180999	9	Plasmid-borne					GCA_005933535_1_04923		GCA_006009645_1_04937									GCA_006845705_1_04564			GCA_006857925_1_04328			GCA_006929115_1_04855						GCA_008027155_1_05011	GCA_008071315_1_05286;GCA_008071315_1_05043
group_1529		hypothetical protein	0	8	0	0.0180999	9	Plasmid-borne					GCA_005933535_1_04924		GCA_006009645_1_04938									GCA_006845705_1_04565			GCA_006857925_1_04329			GCA_006929115_1_04856						GCA_008027155_1_05012	GCA_008071315_1_05287;GCA_008071315_1_05044
group_1530		hypothetical protein	0	8	0	0.0180999	9	Plasmid-borne					GCA_005933535_1_04925		GCA_006009645_1_04939									GCA_006845705_1_04566			GCA_006857925_1_04330			GCA_006929115_1_04857						GCA_008027155_1_05013	GCA_008071315_1_05045;GCA_008071315_1_05288
group_1531		hypothetical protein	0	8	0	0.0180999	9	Plasmid-borne					GCA_005933535_1_04926		GCA_006009645_1_04940									GCA_006845705_1_04567			GCA_006857925_1_04331			GCA_006929115_1_04858						GCA_008027155_1_05014	GCA_008071315_1_05289;GCA_008071315_1_05046
group_1532		hypothetical protein	0	8	0	0.0180999	9	Plasmid-borne					GCA_005933535_1_04927		GCA_006009645_1_04941									GCA_006845705_1_04568			GCA_006857925_1_04332			GCA_006929115_1_04859						GCA_008027155_1_05015	GCA_008071315_1_05047;GCA_008071315_1_05290
group_1533		hypothetical protein	0	8	0	0.0180999	9	Plasmid-borne					GCA_005933535_1_04929		GCA_006009645_1_04943									GCA_006845705_1_04570			GCA_006857925_1_04334			GCA_006929115_1_04861						GCA_008027155_1_05017	GCA_008071315_1_05292;GCA_008071315_1_05049
group_1534		hypothetical protein	0	8	0	0.0180999	9	Plasmid-borne					GCA_005933535_1_04930		GCA_006009645_1_04944									GCA_006845705_1_04571			GCA_006857925_1_04335			GCA_006929115_1_04862						GCA_008027155_1_05018	GCA_008071315_1_05050;GCA_008071315_1_05293
group_1535		hypothetical protein	0	8	0	0.0180999	9	Plasmid-borne					GCA_005933535_1_04931		GCA_006009645_1_04945									15_refound_122			GCA_006857925_1_04336			GCA_006929115_1_04863						GCA_008027155_1_05019	GCA_008071315_1_05294;GCA_008071315_1_05051
group_1536		hypothetical protein	0	7	0	0.0364429	11	Plasmid-borne					GCA_005933535_1_05108;GCA_005933535_1_05167		GCA_006009645_1_05057												GCA_006857925_1_05057;GCA_006857925_1_05163			GCA_006929115_1_05022						GCA_008027155_1_05040	GCA_008071315_1_05167;GCA_008071315_1_05308
group_1537		IS21 family transposase IS1326	0	7	0	0.0364429	11	Plasmid-borne					GCA_005933535_1_05109;GCA_005933535_1_05166		GCA_006009645_1_05058												GCA_006857925_1_05058;GCA_006857925_1_05162			GCA_006929115_1_05023						GCA_008027155_1_05041	GCA_008071315_1_05168;GCA_008071315_1_05307
group_1538		hypothetical protein	0	7	0	0.0364429	14	Plasmid-borne					GCA_005933535_1_05116;GCA_005933535_1_05159		GCA_006009645_1_05065;GCA_006009645_1_05142												GCA_006857925_1_05155;GCA_006857925_1_05065			GCA_006929115_1_05030;GCA_006929115_1_05146						GCA_008027155_1_05048;GCA_008027155_1_05147	GCA_008071315_1_05300;GCA_008071315_1_05175
group_1539		hypothetical protein	0	8	0	0.0180999	16	Plasmid-borne					GCA_005933535_1_05189;GCA_005933535_1_05119		GCA_006009645_1_05068;GCA_006009645_1_05165									GCA_006845705_1_05146;GCA_006845705_1_05192			GCA_006857925_1_05068;GCA_006857925_1_05152			GCA_006929115_1_05033;GCA_006929115_1_05143						GCA_008027155_1_05051;GCA_008027155_1_05176	GCA_008071315_1_05178;GCA_008071315_1_05297
group_154		hypothetical protein	0	8	0	0.0180999	8	Plasmid-borne					GCA_005933535_1_04623		GCA_006009645_1_04428									GCA_006845705_1_04838			GCA_006857925_1_04471			GCA_006929115_1_04376						GCA_008027155_1_04713	GCA_008071315_1_04769
group_1553		IS1 family transposase IS1X2	0	10	0	0.00790929	11	Plasmid-borne					GCA_005933535_1_04904										GCA_006690345_1_04779	GCA_006845705_1_04555			GCA_006857925_1_04309									GCA_008027155_1_05130	GCA_008071315_1_05024
group_1556		hypothetical protein	36	5	63	1.15e-11	61	Plasmid-borne			GCA_005635015_1_03652	GCA_005856165_1_05060;GCA_005856165_1_04887		GCA_005983385_1_04841		GCA_006025215_1_05061;GCA_006025215_1_04772			GCA_006050875_1_04890		GCA_006096095_1_03225	GCA_006689805_1_04663						GCA_006858925_1_04937	GCA_006923235_1_04485		GCA_006939335_1_04322	GCA_006972525_1_04681	GCA_007023925_1_04802	GCA_007553015_1_04888;GCA_007553015_1_05045	GCA_007835595_1_04518			GCA_008088545_1_04908	GCA_008091045_1_04815	GCA_008449985_1_04089	GCA_008482345_1_04801		GCA_008649535_1_04824	GCA_008674735_1_04610	GCA_008675835_1_05126;GCA_008675835_1_04761	GCA_008676375_1_04805;GCA_008676375_1_05056	GCA_008676415_1_04767;GCA_008676415_1_05039	GCA_008837105_1_05015;GCA_008837105_1_05090
group_1557		hypothetical protein	37	5	86.3333	1.56e-12	61	Plasmid-borne			GCA_005635015_1_03664	GCA_005856165_1_05048;GCA_005856165_1_04875		GCA_005983385_1_04853		GCA_006025215_1_05073;GCA_006025215_1_04784			GCA_006050875_1_04902		GCA_006096095_1_03237	GCA_006689805_1_04598						GCA_006858925_1_04949	GCA_006923235_1_04473		GCA_006939335_1_04334	GCA_006972525_1_04693	GCA_007023925_1_04790	GCA_007553015_1_04900;GCA_007553015_1_05057	GCA_007835595_1_04530			GCA_008088545_1_04896	GCA_008091045_1_04827	GCA_008449985_1_04101	GCA_008482345_1_04813	GCA_008609965_1_04437	GCA_008649535_1_04812	GCA_008674735_1_04622	GCA_008675835_1_05114;GCA_008675835_1_04773	GCA_008676375_1_05068;GCA_008676375_1_04817	GCA_008676415_1_05051;GCA_008676415_1_04779	GCA_008837105_1_05078;GCA_008837105_1_05003
group_1558		hypothetical protein	37	5	86.3333	1.56e-12	63	Plasmid-borne			GCA_005635015_1_03668	GCA_005856165_1_04871;GCA_005856165_1_05026		GCA_005983385_1_04857		GCA_006025215_1_05077;GCA_006025215_1_04788			GCA_006050875_1_05059;GCA_006050875_1_04906		GCA_006096095_1_03241	GCA_006689805_1_04602						GCA_006858925_1_04953	GCA_006923235_1_04469		GCA_006939335_1_04338	GCA_006972525_1_04697	GCA_007023925_1_04786	GCA_007553015_1_05061;GCA_007553015_1_04904	GCA_007835595_1_04534			GCA_008088545_1_04892	GCA_008091045_1_04831	GCA_008449985_1_04105	GCA_008482345_1_04817	GCA_008609965_1_04433	GCA_008649535_1_04808	GCA_008674735_1_04626;GCA_008674735_1_05086	GCA_008675835_1_04777;GCA_008675835_1_05110	GCA_008676375_1_04821;GCA_008676375_1_05072	GCA_008676415_1_04783;GCA_008676415_1_05055	GCA_008837105_1_05057;GCA_008837105_1_04974
group_1560		IS91 family transposase ISVsa3	37	5	86.3333	1.56e-12	74	Plasmid-borne			GCA_005635015_1_04928;GCA_005635015_1_05008	GCA_005856165_1_04845;GCA_005856165_1_05066		GCA_005983385_1_04883;GCA_005983385_1_05061		GCA_006025215_1_04814;GCA_006025215_1_05099	GCA_006042475_1_05037;GCA_006042475_1_04990	GCA_006042855_1_04944	GCA_006050875_1_05088;GCA_006050875_1_04932		GCA_006096095_1_03267	GCA_006689805_1_05095;GCA_006689805_1_04628						GCA_006858925_1_05108;GCA_006858925_1_05159	GCA_006923235_1_04443			GCA_006972525_1_04723	GCA_007023925_1_04993	GCA_007553015_1_05083;GCA_007553015_1_04930	GCA_007835595_1_04560			GCA_008088545_1_05056;GCA_008088545_1_04866	GCA_008091045_1_05054;GCA_008091045_1_04857	GCA_008449985_1_04131;GCA_008449985_1_04930	GCA_008482345_1_05017;GCA_008482345_1_04843	GCA_008609965_1_04407;GCA_008609965_1_05010	GCA_008649535_1_05035	GCA_008674735_1_04652;GCA_008674735_1_05108	GCA_008675835_1_05139;GCA_008675835_1_04803	GCA_008676375_1_04847;GCA_008676375_1_05094	GCA_008676415_1_05077;GCA_008676415_1_04809	GCA_008837105_1_05000;GCA_008837105_1_05101
group_1561		IS1380 family transposase ISEcp1	34	3	69.8889	1.01e-11	64	Plasmid-borne			2_refound_35	GCA_005856165_1_05063;GCA_005856165_1_04890		GCA_005983385_1_05047		GCA_006025215_1_05058;GCA_006025215_1_04769			GCA_006050875_1_05021;GCA_006050875_1_05081;GCA_006050875_1_05020		GCA_006096095_1_03222;GCA_006096095_1_05023	GCA_006689805_1_04660;GCA_006689805_1_05063						19_refound_153	GCA_006923235_1_04488		GCA_006939335_1_05045;GCA_006939335_1_05049;GCA_006939335_1_04319	GCA_006972525_1_04957	GCA_007023925_1_04805;GCA_007023925_1_05045		GCA_007835595_1_04515			GCA_008088545_1_04911		31_refound_274	GCA_008482345_1_04998		GCA_008649535_1_05063;GCA_008649535_1_04827	GCA_008674735_1_04607;GCA_008674735_1_05111	GCA_008675835_1_05129;GCA_008675835_1_04758	GCA_008676375_1_04802;GCA_008676375_1_05053	GCA_008676415_1_05036;GCA_008676415_1_04764	GCA_008837105_1_05018;GCA_008837105_1_05093
group_1562		Tn3 family transposase ISShes11;Tn3 family transposase TnAs3;Tn3 family transposase TnAs2	0	10	0	0.00790929	20	Plasmid-borne					GCA_005933535_1_05157;GCA_005933535_1_05118		GCA_006009645_1_05067;GCA_006009645_1_05140									GCA_006845705_1_05193;GCA_006845705_1_05147			GCA_006857925_1_05153;GCA_006857925_1_05067	GCA_006858925_1_04787		GCA_006929115_1_05144;GCA_006929115_1_05032						GCA_008027155_1_05145;GCA_008027155_1_05177;GCA_008027155_1_05050	GCA_008071315_1_05177;GCA_008071315_1_05298
group_1563		Tn3 family transposase	0	11	0	0.00357507	31	Plasmid-borne					GCA_005933535_1_05184;GCA_005933535_1_04917		GCA_006009645_1_05160;GCA_006009645_1_05159;GCA_006009645_1_04931								GCA_006690345_1_04777;GCA_006690345_1_04990				GCA_006857925_1_04322;GCA_006857925_1_05177			GCA_006929115_1_05159;GCA_006929115_1_04849						GCA_008027155_1_05005;GCA_008027155_1_05169;GCA_008027155_1_05170	GCA_008071315_1_05280;GCA_008071315_1_05037
group_1565		hypothetical protein	0	10	0	0.00790929	17	Plasmid-borne					GCA_005933535_1_05165;GCA_005933535_1_05110		GCA_006009645_1_05059									GCA_006845705_1_05177;GCA_006845705_1_05111			GCA_006857925_1_05161;GCA_006857925_1_05059	GCA_006858925_1_04779;GCA_006858925_1_05143		GCA_006929115_1_05024						GCA_008027155_1_05042	GCA_008071315_1_05306;GCA_008071315_1_05169
group_1566	hin_2	DNA-invertase hin	0	9	0	0.0179816	18	Plasmid-borne					GCA_005933535_1_05117;GCA_005933535_1_05158		GCA_006009645_1_05066;GCA_006009645_1_05141												GCA_006857925_1_05154;GCA_006857925_1_05066	GCA_006858925_1_04786;GCA_006858925_1_05136		GCA_006929115_1_05145;GCA_006929115_1_05031						GCA_008027155_1_05049;GCA_008027155_1_05146	GCA_008071315_1_05299;GCA_008071315_1_05176
group_1627	oadA	Oxaloacetate decarboxylase alpha chain	0	15	0	0.000101389	15	Chromosomal		GCA_004268375_1_04884
group_1628		hypothetical protein	0	8	0	0.0180999	8	Plasmid-borne					GCA_005933535_1_04749		GCA_006009645_1_04753									GCA_006845705_1_04958			GCA_006857925_1_04875			GCA_006929115_1_04877						GCA_008027155_1_04879	GCA_008071315_1_04978
group_1629		hypothetical protein	0	8	0	0.0180999	8	Plasmid-borne					GCA_005933535_1_04757		GCA_006009645_1_04761									GCA_006845705_1_04966			GCA_006857925_1_04883			GCA_006929115_1_04885						GCA_008027155_1_04887	GCA_008071315_1_04986
group_1630		hypothetical protein	0	8	0	0.0180999	8	Plasmid-borne					GCA_005933535_1_04732		GCA_006009645_1_04736									GCA_006845705_1_04941			GCA_006857925_1_04858			GCA_006929115_1_05065						GCA_008027155_1_04862	GCA_008071315_1_04961
group_1631		hypothetical protein	0	8	0	0.0180999	8	Plasmid-borne					GCA_005933535_1_04759		GCA_006009645_1_04763									GCA_006845705_1_04968			GCA_006857925_1_04885			GCA_006929115_1_04887						GCA_008027155_1_04889	GCA_008071315_1_04988
group_1632		hypothetical protein	0	8	0	0.0180999	8	Plasmid-borne					GCA_005933535_1_04737		GCA_006009645_1_04741									GCA_006845705_1_04946			GCA_006857925_1_04863			GCA_006929115_1_05070						GCA_008027155_1_04867	GCA_008071315_1_04966
group_1633		hypothetical protein	0	8	0	0.0180999	8	Plasmid-borne					GCA_005933535_1_04765		GCA_006009645_1_04769									GCA_006845705_1_04974			GCA_006857925_1_05137			GCA_006929115_1_04893						GCA_008027155_1_05112	GCA_008071315_1_05240
group_1634		hypothetical protein	0	8	0	0.0180999	8	Plasmid-borne					GCA_005933535_1_04756		GCA_006009645_1_04760									GCA_006845705_1_04965			GCA_006857925_1_04882			GCA_006929115_1_04884						GCA_008027155_1_04886	GCA_008071315_1_04985
group_1635		hypothetical protein	0	7	0	0.0364429	7	Plasmid-borne					GCA_005933535_1_04733		GCA_006009645_1_04737												GCA_006857925_1_04859			GCA_006929115_1_05066						GCA_008027155_1_04863	GCA_008071315_1_04962
group_1636		hypothetical protein	0	8	0	0.0180999	8	Plasmid-borne					GCA_005933535_1_04762		GCA_006009645_1_04766									GCA_006845705_1_04971			GCA_006857925_1_04888			GCA_006929115_1_04890						GCA_008027155_1_04892	GCA_008071315_1_04991
group_1637		hypothetical protein	0	8	0	0.0180999	8	Plasmid-borne					GCA_005933535_1_04763		GCA_006009645_1_04767									GCA_006845705_1_04972			GCA_006857925_1_04889			GCA_006929115_1_04891						GCA_008027155_1_04893	GCA_008071315_1_04992
group_1638		hypothetical protein	0	8	0	0.0180999	8	Plasmid-borne					GCA_005933535_1_04745		GCA_006009645_1_04749									GCA_006845705_1_04954			GCA_006857925_1_04871			GCA_006929115_1_04873						GCA_008027155_1_04875	GCA_008071315_1_04974
group_1639		hypothetical protein	0	8	0	0.0180999	8	Plasmid-borne					GCA_005933535_1_04744		GCA_006009645_1_04748									GCA_006845705_1_04953			GCA_006857925_1_04870			GCA_006929115_1_04872						GCA_008027155_1_04874	GCA_008071315_1_04973
group_164		hypothetical protein	0	8	0	0.0180999	8	Plasmid-borne					GCA_005933535_1_05071		GCA_006009645_1_05091									GCA_006845705_1_04530			GCA_006857925_1_04283			GCA_006929115_1_05056						GCA_008027155_1_04994	GCA_008071315_1_05130
group_1640		hypothetical protein	0	8	0	0.0180999	8	Plasmid-borne					GCA_005933535_1_04740		GCA_006009645_1_04744									GCA_006845705_1_04949			GCA_006857925_1_04866			GCA_006929115_1_05073						GCA_008027155_1_04870	GCA_008071315_1_04969
group_1641		hypothetical protein	0	8	0	0.0180999	8	Plasmid-borne					GCA_005933535_1_04753		GCA_006009645_1_04757									GCA_006845705_1_04962			GCA_006857925_1_04879			GCA_006929115_1_04881						GCA_008027155_1_04883	GCA_008071315_1_04982
group_1642		hypothetical protein	0	8	0	0.0180999	8	Plasmid-borne					GCA_005933535_1_04761		GCA_006009645_1_04765									GCA_006845705_1_04970			GCA_006857925_1_04887			GCA_006929115_1_04889						GCA_008027155_1_04891	GCA_008071315_1_04990
group_1643		hypothetical protein	0	8	0	0.0180999	8	Plasmid-borne					GCA_005933535_1_04750		GCA_006009645_1_04754									GCA_006845705_1_04959			GCA_006857925_1_04876			GCA_006929115_1_04878						GCA_008027155_1_04880	GCA_008071315_1_04979
group_1644		ISNCY family transposase ISBcen27	0	7	0	0.0364429	7	Plasmid-borne					GCA_005933535_1_04725		GCA_006009645_1_04729												GCA_006857925_1_04851			GCA_006929115_1_05058						GCA_008027155_1_04855	GCA_008071315_1_04954
group_1645		hypothetical protein	0	8	0	0.0180999	8	Plasmid-borne					GCA_005933535_1_04748		GCA_006009645_1_04752									GCA_006845705_1_04957			GCA_006857925_1_04874			GCA_006929115_1_04876						GCA_008027155_1_04878	GCA_008071315_1_04977
group_1646		hypothetical protein	0	8	0	0.0180999	8	Plasmid-borne					GCA_005933535_1_04743		GCA_006009645_1_04747									GCA_006845705_1_04952			GCA_006857925_1_04869			GCA_006929115_1_05076						GCA_008027155_1_04873	GCA_008071315_1_04972
group_1648		hypothetical protein	0	7	0	0.0364429	7	Plasmid-borne					GCA_005933535_1_04728		GCA_006009645_1_04732												GCA_006857925_1_04854			GCA_006929115_1_05061						GCA_008027155_1_04858	GCA_008071315_1_04957
group_1649		hypothetical protein	0	8	0	0.0180999	8	Plasmid-borne					GCA_005933535_1_04731		GCA_006009645_1_04735									GCA_006845705_1_04940			GCA_006857925_1_04857			GCA_006929115_1_05064						GCA_008027155_1_04861	GCA_008071315_1_04960
group_1650		hypothetical protein	0	7	0	0.0364429	7	Plasmid-borne					GCA_005933535_1_04724		GCA_006009645_1_04728												GCA_006857925_1_04850			GCA_006929115_1_05057						GCA_008027155_1_04854	GCA_008071315_1_04953
group_1651		hypothetical protein	0	8	0	0.0180999	8	Plasmid-borne					GCA_005933535_1_04734		GCA_006009645_1_04738									GCA_006845705_1_04943			GCA_006857925_1_04860			GCA_006929115_1_05067						GCA_008027155_1_04864	GCA_008071315_1_04963
group_1652		hypothetical protein	0	8	0	0.0180999	8	Plasmid-borne					GCA_005933535_1_04746		GCA_006009645_1_04750									GCA_006845705_1_04955			GCA_006857925_1_04872			GCA_006929115_1_04874						GCA_008027155_1_04876	GCA_008071315_1_04975
group_1653		hypothetical protein	0	8	0	0.0180999	8	Plasmid-borne					GCA_005933535_1_04752		GCA_006009645_1_04756									GCA_006845705_1_04961			GCA_006857925_1_04878			GCA_006929115_1_04880						GCA_008027155_1_04882	GCA_008071315_1_04981
group_1654		hypothetical protein	0	8	0	0.0180999	8	Plasmid-borne					GCA_005933535_1_04766		GCA_006009645_1_04770									GCA_006845705_1_04975			GCA_006857925_1_05138			GCA_006929115_1_04894						GCA_008027155_1_05113	GCA_008071315_1_05241
group_1655		hypothetical protein	0	8	0	0.0180999	8	Plasmid-borne					GCA_005933535_1_04771		GCA_006009645_1_04775									GCA_006845705_1_04980			GCA_006857925_1_05150			GCA_006929115_1_04899						GCA_008027155_1_05118	GCA_008071315_1_05246
group_1656		hypothetical protein	0	8	0	0.0180999	8	Plasmid-borne					GCA_005933535_1_04755		GCA_006009645_1_04759									GCA_006845705_1_04964			GCA_006857925_1_04881			GCA_006929115_1_04883						GCA_008027155_1_04885	GCA_008071315_1_04984
group_1657		hypothetical protein	0	8	0	0.0180999	8	Plasmid-borne					GCA_005933535_1_04764		GCA_006009645_1_04768									GCA_006845705_1_04973			GCA_006857925_1_05136			GCA_006929115_1_04892						GCA_008027155_1_05111	GCA_008071315_1_05239
group_1658		hypothetical protein	0	8	0	0.0180999	8	Plasmid-borne					GCA_005933535_1_04751		GCA_006009645_1_04755									GCA_006845705_1_04960			GCA_006857925_1_04877			GCA_006929115_1_04879						GCA_008027155_1_04881	GCA_008071315_1_04980
group_1659		hypothetical protein	0	8	0	0.0180999	8	Plasmid-borne					GCA_005933535_1_04738		GCA_006009645_1_04742									GCA_006845705_1_04947			GCA_006857925_1_04864			GCA_006929115_1_05071						GCA_008027155_1_04868	GCA_008071315_1_04967
group_1660	dsbC_2	Thiol:disulfide interchange protein DsbC	0	8	0	0.0180999	8	Plasmid-borne					GCA_005933535_1_04741		GCA_006009645_1_04745									GCA_006845705_1_04950			GCA_006857925_1_04867			GCA_006929115_1_05074						GCA_008027155_1_04871	GCA_008071315_1_04970
group_1661		hypothetical protein	0	8	0	0.0180999	8	Plasmid-borne					GCA_005933535_1_04754		GCA_006009645_1_04758									GCA_006845705_1_04963			GCA_006857925_1_04880			GCA_006929115_1_04882						GCA_008027155_1_04884	GCA_008071315_1_04983
group_1662		hypothetical protein	0	8	0	0.0180999	8	Plasmid-borne					GCA_005933535_1_04770		GCA_006009645_1_04774									GCA_006845705_1_04979			GCA_006857925_1_05142			GCA_006929115_1_04898						GCA_008027155_1_05117	GCA_008071315_1_05245
group_1663		hypothetical protein	0	8	0	0.0180999	8	Plasmid-borne					GCA_005933535_1_04742		GCA_006009645_1_04746									GCA_006845705_1_04951			GCA_006857925_1_04868			GCA_006929115_1_05075						GCA_008027155_1_04872	GCA_008071315_1_04971
group_1664		hypothetical protein	0	8	0	0.0180999	8	Plasmid-borne					GCA_005933535_1_04730		GCA_006009645_1_04734									GCA_006845705_1_04939			GCA_006857925_1_04856			GCA_006929115_1_05063						GCA_008027155_1_04860	GCA_008071315_1_04959
group_1665		hypothetical protein	0	8	0	0.0180999	8	Plasmid-borne					GCA_005933535_1_04767		GCA_006009645_1_04771									GCA_006845705_1_04976			GCA_006857925_1_05139			GCA_006929115_1_04895						GCA_008027155_1_05114	GCA_008071315_1_05242
group_1666		hypothetical protein	0	8	0	0.0180999	8	Plasmid-borne					GCA_005933535_1_04747		GCA_006009645_1_04751									GCA_006845705_1_04956			GCA_006857925_1_04873			GCA_006929115_1_04875						GCA_008027155_1_04877	GCA_008071315_1_04976
group_1667		hypothetical protein	0	8	0	0.0180999	8	Plasmid-borne					GCA_005933535_1_04769		GCA_006009645_1_04773									GCA_006845705_1_04978			GCA_006857925_1_05141			GCA_006929115_1_04897						GCA_008027155_1_05116	GCA_008071315_1_05244
group_1668		hypothetical protein	0	8	0	0.0180999	8	Plasmid-borne					GCA_005933535_1_04739		GCA_006009645_1_04743									GCA_006845705_1_04948			GCA_006857925_1_04865			GCA_006929115_1_05072						GCA_008027155_1_04869	GCA_008071315_1_04968
group_1669		hypothetical protein	0	8	0	0.0180999	8	Plasmid-borne					GCA_005933535_1_04760		GCA_006009645_1_04764									GCA_006845705_1_04969			GCA_006857925_1_04886			GCA_006929115_1_04888						GCA_008027155_1_04890	GCA_008071315_1_04989
group_167		hypothetical protein	40	5	Infinite	6.2e-16	45	Plasmid-borne			GCA_005635015_1_02485	GCA_005856165_1_04813		GCA_005983385_1_04625		GCA_006025215_1_04690	GCA_006042475_1_04746	GCA_006042855_1_04734	GCA_006050875_1_04859		GCA_006096095_1_02930	GCA_006689805_1_04233						GCA_006858925_1_04731	GCA_006923235_1_04364		GCA_006939335_1_04010	GCA_006972525_1_04602	GCA_007023925_1_04531	GCA_007553015_1_04810	GCA_007835595_1_04066			GCA_008088545_1_04722	GCA_008091045_1_04672	GCA_008449985_1_04656	GCA_008482345_1_04975	GCA_008609965_1_04081	GCA_008649535_1_04888	GCA_008674735_1_04682	GCA_008675835_1_04889	GCA_008676375_1_04604	GCA_008676415_1_04839	GCA_008837105_1_04816
group_1670		hypothetical protein	0	8	0	0.0180999	8	Plasmid-borne					GCA_005933535_1_04758		GCA_006009645_1_04762									GCA_006845705_1_04967			GCA_006857925_1_04884			GCA_006929115_1_04886						GCA_008027155_1_04888	GCA_008071315_1_04987
group_1671		hypothetical protein	0	7	0	0.0364429	7	Plasmid-borne					GCA_005933535_1_05078		GCA_006009645_1_05028									GCA_006845705_1_04523			GCA_006857925_1_05028			GCA_006929115_1_04970							GCA_008071315_1_05137
group_1672		hypothetical protein	0	8	0	0.0180999	8	Plasmid-borne					GCA_005933535_1_05096		GCA_006009645_1_05046									GCA_006845705_1_04502			GCA_006857925_1_05046			GCA_006929115_1_04988						GCA_008027155_1_05067	GCA_008071315_1_05155
group_1673		hypothetical protein	0	8	0	0.0180999	8	Plasmid-borne					GCA_005933535_1_05088		GCA_006009645_1_05038									GCA_006845705_1_04510			GCA_006857925_1_05038			GCA_006929115_1_04980						GCA_008027155_1_05059	GCA_008071315_1_05147
group_1674		hypothetical protein	0	8	0	0.0180999	8	Plasmid-borne					GCA_005933535_1_05092		GCA_006009645_1_05042									GCA_006845705_1_04506			GCA_006857925_1_05042			GCA_006929115_1_04984						GCA_008027155_1_05063	GCA_008071315_1_05151
group_1676		hypothetical protein	0	8	0	0.0180999	8	Plasmid-borne					GCA_005933535_1_05084		GCA_006009645_1_05034									GCA_006845705_1_04514			GCA_006857925_1_05034			GCA_006929115_1_04976						GCA_008027155_1_05055	GCA_008071315_1_05143
group_1677		hypothetical protein	0	8	0	0.0180999	8	Plasmid-borne					GCA_005933535_1_05094		GCA_006009645_1_05044									GCA_006845705_1_04504			GCA_006857925_1_05044			GCA_006929115_1_04986						GCA_008027155_1_05065	GCA_008071315_1_05153
group_1678		hypothetical protein	0	7	0	0.0364429	7	Plasmid-borne					GCA_005933535_1_05081		GCA_006009645_1_05031									GCA_006845705_1_04517			GCA_006857925_1_05031			GCA_006929115_1_04973							GCA_008071315_1_05140
group_1679		hypothetical protein	0	8	0	0.0180999	8	Plasmid-borne					GCA_005933535_1_05086		GCA_006009645_1_05036									GCA_006845705_1_04512			GCA_006857925_1_05036			GCA_006929115_1_04978						GCA_008027155_1_05057	GCA_008071315_1_05145
group_1680		hypothetical protein	0	7	0	0.0364429	7	Plasmid-borne					GCA_005933535_1_05080		GCA_006009645_1_05030									GCA_006845705_1_04518			GCA_006857925_1_05030			GCA_006929115_1_04972							GCA_008071315_1_05139
group_1681		hypothetical protein	0	8	0	0.0180999	8	Plasmid-borne					GCA_005933535_1_05091		GCA_006009645_1_05041									GCA_006845705_1_04507			GCA_006857925_1_05041			GCA_006929115_1_04983						GCA_008027155_1_05062	GCA_008071315_1_05150
group_1682		hypothetical protein	0	8	0	0.0180999	8	Plasmid-borne					GCA_005933535_1_05087		GCA_006009645_1_05037									GCA_006845705_1_04511			GCA_006857925_1_05037			GCA_006929115_1_04979						GCA_008027155_1_05058	GCA_008071315_1_05146
group_1683		hypothetical protein	0	8	0	0.0180999	8	Plasmid-borne					GCA_005933535_1_05093		GCA_006009645_1_05043									GCA_006845705_1_04505			GCA_006857925_1_05043			GCA_006929115_1_04985						GCA_008027155_1_05064	GCA_008071315_1_05152
group_1684		hypothetical protein	0	7	0	0.0364429	7	Plasmid-borne					GCA_005933535_1_05079		GCA_006009645_1_05029									GCA_006845705_1_04519			GCA_006857925_1_05029			GCA_006929115_1_04971							GCA_008071315_1_05138
group_1685		hypothetical protein	0	8	0	0.0180999	8	Plasmid-borne					GCA_005933535_1_05082		GCA_006009645_1_05032									GCA_006845705_1_04516			GCA_006857925_1_05032			GCA_006929115_1_04974						GCA_008027155_1_05053	GCA_008071315_1_05141
group_1686		hypothetical protein	0	8	0	0.0180999	8	Plasmid-borne					GCA_005933535_1_05085		GCA_006009645_1_05035									GCA_006845705_1_04513			GCA_006857925_1_05035			GCA_006929115_1_04977						GCA_008027155_1_05056	GCA_008071315_1_05144
group_1688		hypothetical protein	0	8	0	0.0180999	8	Plasmid-borne					GCA_005933535_1_05083		GCA_006009645_1_05033									GCA_006845705_1_04515			GCA_006857925_1_05033			GCA_006929115_1_04975						GCA_008027155_1_05054	GCA_008071315_1_05142
group_1689		hypothetical protein	0	8	0	0.0180999	8	Plasmid-borne					GCA_005933535_1_05090		GCA_006009645_1_05040									GCA_006845705_1_04508			GCA_006857925_1_05040			GCA_006929115_1_04982						GCA_008027155_1_05061	GCA_008071315_1_05149
group_1690		hypothetical protein	4	14	0.206349	0.04481	18	Chromosomal					GCA_005933535_1_05151		GCA_006009645_1_05132					GCA_006084075_1_05013			GCA_006690345_1_04978	GCA_006845705_1_05157	GCA_006845845_1_04917																				GCA_008675835_1_05091
group_176		hypothetical protein	0	8	0	0.0180999	8	Plasmid-borne					GCA_005933535_1_04649		GCA_006009645_1_04454									GCA_006845705_1_04864			GCA_006857925_1_04497			GCA_006929115_1_04402						GCA_008027155_1_04739	GCA_008071315_1_04795
group_1800	tetA_1	Tetracycline resistance protein class B	0	8	0	0.0180999	16	Chromosomal					GCA_005933535_1_05174;GCA_005933535_1_05123		GCA_006009645_1_05162;GCA_006009645_1_05102									GCA_006845705_1_05185;GCA_006845705_1_04593			GCA_006857925_1_05185;GCA_006857925_1_05101			GCA_006929115_1_05102;GCA_006929115_1_05165						GCA_008027155_1_05090;GCA_008027155_1_05159	GCA_008071315_1_05220;GCA_008071315_1_05321
group_1801		hypothetical protein	0	8	0	0.0180999	15	Chromosomal					GCA_005933535_1_05125;GCA_005933535_1_05172		GCA_006009645_1_05104									GCA_006845705_1_05183;GCA_006845705_1_04591			GCA_006857925_1_05183;GCA_006857925_1_05103			GCA_006929115_1_05104;GCA_006929115_1_05163						GCA_008027155_1_05157;GCA_008027155_1_05092	GCA_008071315_1_05222;GCA_008071315_1_05319
group_1802		hypothetical protein	0	8	0	0.0180999	15	Chromosomal					GCA_005933535_1_05126;GCA_005933535_1_05171		GCA_006009645_1_05105									GCA_006845705_1_04590;GCA_006845705_1_05182			GCA_006857925_1_05182;GCA_006857925_1_05104			GCA_006929115_1_05105;GCA_006929115_1_05162						GCA_008027155_1_05093;GCA_008027155_1_05156	GCA_008071315_1_05318;GCA_008071315_1_05223
group_1803		hypothetical protein	0	8	0	0.0180999	13	Chromosomal					GCA_005933535_1_05168;GCA_005933535_1_05129		GCA_006009645_1_05108									GCA_006845705_1_04587			GCA_006857925_1_05179;GCA_006857925_1_05107			GCA_006929115_1_05108						GCA_008027155_1_05153;GCA_008027155_1_05096	GCA_008071315_1_05315;GCA_008071315_1_05226
group_181		hypothetical protein	39	5	273	1.18e-14	44	Plasmid-borne			GCA_005635015_1_02489	GCA_005856165_1_04817		GCA_005983385_1_04629		GCA_006025215_1_04694	GCA_006042475_1_04750	GCA_006042855_1_04738	GCA_006050875_1_04863		GCA_006096095_1_02934	GCA_006689805_1_04237						GCA_006858925_1_04735	GCA_006923235_1_04368		GCA_006939335_1_04014	GCA_006972525_1_04606	GCA_007023925_1_04535	GCA_007553015_1_04814	GCA_007835595_1_04070			GCA_008088545_1_04726	GCA_008091045_1_04676	GCA_008449985_1_04692		GCA_008609965_1_04085	GCA_008649535_1_04892	GCA_008674735_1_04686	GCA_008675835_1_04893	GCA_008676375_1_04608	GCA_008676415_1_04843	GCA_008837105_1_04820
group_198		hypothetical protein	39	5	273	1.18e-14	44	Plasmid-borne			GCA_005635015_1_02502	GCA_005856165_1_04830		GCA_005983385_1_04642		GCA_006025215_1_04707	GCA_006042475_1_04763	GCA_006042855_1_04751	GCA_006050875_1_04876		GCA_006096095_1_02947	GCA_006689805_1_04250						GCA_006858925_1_04748	GCA_006923235_1_04381		GCA_006939335_1_04027	GCA_006972525_1_04619	GCA_007023925_1_04548	GCA_007553015_1_04827	GCA_007835595_1_04083			GCA_008088545_1_04739	GCA_008091045_1_04689	GCA_008449985_1_04698		GCA_008609965_1_04098	GCA_008649535_1_04953	GCA_008674735_1_04699	GCA_008675835_1_04906	GCA_008676375_1_04621	GCA_008676415_1_04856	GCA_008837105_1_04833
group_203	xerC_2	Tyrosine recombinase XerC	39	5	273	1.18e-14	44	Plasmid-borne			GCA_005635015_1_02509	GCA_005856165_1_04837		GCA_005983385_1_04649		GCA_006025215_1_04714	GCA_006042475_1_04770	GCA_006042855_1_04758	GCA_006050875_1_04883		GCA_006096095_1_02954	GCA_006689805_1_04257						GCA_006858925_1_04755	GCA_006923235_1_04388		GCA_006939335_1_04034	GCA_006972525_1_04626	GCA_007023925_1_04555	GCA_007553015_1_04834	GCA_007835595_1_04090			GCA_008088545_1_04746	GCA_008091045_1_04696	GCA_008449985_1_04856		GCA_008609965_1_04105	GCA_008649535_1_04960	GCA_008674735_1_04706	GCA_008675835_1_04913	GCA_008676375_1_04628	GCA_008676415_1_04863	GCA_008837105_1_04840
group_211		hypothetical protein	28	5	16.3333	2.08e-06	33	Plasmid-borne			GCA_005635015_1_02526			GCA_005983385_1_04666		GCA_006025215_1_05014	GCA_006042475_1_04787		GCA_006050875_1_05029		GCA_006096095_1_04899	GCA_006689805_1_04274						GCA_006858925_1_04772			GCA_006939335_1_04978	GCA_006972525_1_04930	GCA_007023925_1_05001	GCA_007553015_1_05017	GCA_007835595_1_04107			GCA_008088545_1_04763	GCA_008091045_1_04713	31_refound_269			GCA_008649535_1_05029			GCA_008676375_1_04645		GCA_008837105_1_05026
group_223		hypothetical protein	40	5	Infinite	6.2e-16	45	Plasmid-borne			GCA_005635015_1_02478	GCA_005856165_1_04806		GCA_005983385_1_04618		GCA_006025215_1_04683	GCA_006042475_1_04739	GCA_006042855_1_04727	GCA_006050875_1_04852		GCA_006096095_1_02923	GCA_006689805_1_04226						GCA_006858925_1_04724	GCA_006923235_1_04357		GCA_006939335_1_04003	GCA_006972525_1_04595	GCA_007023925_1_04524	GCA_007553015_1_04803	GCA_007835595_1_04059			GCA_008088545_1_04715	GCA_008091045_1_04665	GCA_008449985_1_04649	GCA_008482345_1_04968	GCA_008609965_1_04074	GCA_008649535_1_04881	GCA_008674735_1_04675	GCA_008675835_1_04882	GCA_008676375_1_04597	GCA_008676415_1_04832	GCA_008837105_1_04809
group_224		hypothetical protein	0	8	0	0.0180999	8	Plasmid-borne					GCA_005933535_1_05054		GCA_006009645_1_05074									GCA_006845705_1_04546			GCA_006857925_1_04300			GCA_006929115_1_05039						GCA_008027155_1_04977	GCA_008071315_1_05113
group_226		hypothetical protein	0	8	0	0.0180999	8	Plasmid-borne					GCA_005933535_1_05062		GCA_006009645_1_05082									GCA_006845705_1_04539			GCA_006857925_1_04292			GCA_006929115_1_05047						GCA_008027155_1_04985	GCA_008071315_1_05121
group_229		hypothetical protein	0	8	0	0.0180999	8	Plasmid-borne					GCA_005933535_1_04660		GCA_006009645_1_04465									GCA_006845705_1_04875			GCA_006857925_1_04508			GCA_006929115_1_04413						GCA_008027155_1_04750	GCA_008071315_1_04806
group_235		hypothetical protein	0	8	0	0.0180999	8	Plasmid-borne					GCA_005933535_1_05063		GCA_006009645_1_05083									GCA_006845705_1_04538			GCA_006857925_1_04291			GCA_006929115_1_05048						GCA_008027155_1_04986	GCA_008071315_1_05122
group_236		hypothetical protein	0	8	0	0.0180999	8	Plasmid-borne					GCA_005933535_1_05065		GCA_006009645_1_05085									GCA_006845705_1_04536			GCA_006857925_1_04289			GCA_006929115_1_05050						GCA_008027155_1_04988	GCA_008071315_1_05124
group_244		hypothetical protein	0	8	0	0.0180999	8	Plasmid-borne					GCA_005933535_1_04939		GCA_006009645_1_04953									GCA_006845705_1_04580			GCA_006857925_1_04344			GCA_006929115_1_04871						GCA_008027155_1_05027	GCA_008071315_1_05059
group_246		hypothetical protein	0	8	0	0.0180999	8	Plasmid-borne					GCA_005933535_1_05064		GCA_006009645_1_05084									GCA_006845705_1_04537			GCA_006857925_1_04290			GCA_006929115_1_05049						GCA_008027155_1_04987	GCA_008071315_1_05123
group_255		hypothetical protein	0	8	0	0.0180999	8	Plasmid-borne					GCA_005933535_1_05053		GCA_006009645_1_05073									GCA_006845705_1_04547			GCA_006857925_1_04301			GCA_006929115_1_05038						GCA_008027155_1_04976	GCA_008071315_1_05112
group_268		hypothetical protein	0	8	0	0.0180999	8	Plasmid-borne					GCA_005933535_1_05066		GCA_006009645_1_05086									GCA_006845705_1_04535			GCA_006857925_1_04288			GCA_006929115_1_05051						GCA_008027155_1_04989	GCA_008071315_1_05125
group_280		hypothetical protein	40	5	Infinite	6.2e-16	45	Plasmid-borne			GCA_005635015_1_02477	GCA_005856165_1_04805		GCA_005983385_1_04617		GCA_006025215_1_04682	GCA_006042475_1_04738	GCA_006042855_1_04726	GCA_006050875_1_04851		GCA_006096095_1_02922	GCA_006689805_1_04225						GCA_006858925_1_04723	GCA_006923235_1_04356		GCA_006939335_1_04002	GCA_006972525_1_04594	GCA_007023925_1_04523	GCA_007553015_1_04802	GCA_007835595_1_04058			GCA_008088545_1_04714	GCA_008091045_1_04664	GCA_008449985_1_04648	GCA_008482345_1_04967	GCA_008609965_1_04073	GCA_008649535_1_04880	GCA_008674735_1_04674	GCA_008675835_1_04881	GCA_008676375_1_04596	GCA_008676415_1_04831	GCA_008837105_1_04808
group_282		hypothetical protein	40	5	Infinite	6.2e-16	45	Plasmid-borne			GCA_005635015_1_02471	GCA_005856165_1_04799		GCA_005983385_1_04611		GCA_006025215_1_04676	GCA_006042475_1_04732	GCA_006042855_1_04720	GCA_006050875_1_04845		GCA_006096095_1_02916	GCA_006689805_1_04219						GCA_006858925_1_04717	GCA_006923235_1_04350		GCA_006939335_1_03996	GCA_006972525_1_04588	GCA_007023925_1_04517	GCA_007553015_1_04796	GCA_007835595_1_04052			GCA_008088545_1_04708	GCA_008091045_1_04658	GCA_008449985_1_04642	GCA_008482345_1_04961	GCA_008609965_1_04067	GCA_008649535_1_04874	GCA_008674735_1_04668	GCA_008675835_1_04875	GCA_008676375_1_04590	GCA_008676415_1_04825	GCA_008837105_1_04802
group_283		hypothetical protein	0	8	0	0.0180999	8	Plasmid-borne					GCA_005933535_1_04659		GCA_006009645_1_04464									GCA_006845705_1_04874			GCA_006857925_1_04507			GCA_006929115_1_04412						GCA_008027155_1_04749	GCA_008071315_1_04805
group_285		hypothetical protein	40	5	Infinite	6.2e-16	45	Plasmid-borne			GCA_005635015_1_02479	GCA_005856165_1_04807		GCA_005983385_1_04619		GCA_006025215_1_04684	GCA_006042475_1_04740	GCA_006042855_1_04728	GCA_006050875_1_04853		GCA_006096095_1_02924	GCA_006689805_1_04227						GCA_006858925_1_04725	GCA_006923235_1_04358		GCA_006939335_1_04004	GCA_006972525_1_04596	GCA_007023925_1_04525	GCA_007553015_1_04804	GCA_007835595_1_04060			GCA_008088545_1_04716	GCA_008091045_1_04666	GCA_008449985_1_04650	GCA_008482345_1_04969	GCA_008609965_1_04075	GCA_008649535_1_04882	GCA_008674735_1_04676	GCA_008675835_1_04883	GCA_008676375_1_04598	GCA_008676415_1_04833	GCA_008837105_1_04810
group_30		hypothetical protein	0	8	0	0.0180999	8	Plasmid-borne					GCA_005933535_1_05070		GCA_006009645_1_05090									GCA_006845705_1_04531			GCA_006857925_1_04284			GCA_006929115_1_05055						GCA_008027155_1_04993	GCA_008071315_1_05129
group_300		hypothetical protein	0	8	0	0.0180999	8	Plasmid-borne					GCA_005933535_1_04646		GCA_006009645_1_04451									GCA_006845705_1_04861			GCA_006857925_1_04494			GCA_006929115_1_04399						GCA_008027155_1_04736	GCA_008071315_1_04792
group_308		hypothetical protein	0	8	0	0.0180999	8	Plasmid-borne					GCA_005933535_1_04620		GCA_006009645_1_04425									GCA_006845705_1_04835			GCA_006857925_1_04468			GCA_006929115_1_04373						GCA_008027155_1_04710	GCA_008071315_1_04766
group_31		Glycine betaine transporter	0	7	0	0.0364429	7	Plasmid-borne					GCA_005933535_1_04663		GCA_006009645_1_04468												GCA_006857925_1_04511			GCA_006929115_1_04416						GCA_008027155_1_05099	GCA_008071315_1_05236
group_324		hypothetical protein	0	8	0	0.0180999	8	Plasmid-borne					GCA_005933535_1_04654		GCA_006009645_1_04459									GCA_006845705_1_04869			GCA_006857925_1_04502			GCA_006929115_1_04407						GCA_008027155_1_04744	GCA_008071315_1_04800
group_332		hypothetical protein	0	8	0	0.0180999	8	Plasmid-borne					GCA_005933535_1_04626		GCA_006009645_1_04431									GCA_006845705_1_04841			GCA_006857925_1_04474			GCA_006929115_1_04379						GCA_008027155_1_04716	GCA_008071315_1_04772
group_333		hypothetical protein	0	8	0	0.0180999	8	Plasmid-borne					GCA_005933535_1_04627		GCA_006009645_1_04432									GCA_006845705_1_04842			GCA_006857925_1_04475			GCA_006929115_1_04380						GCA_008027155_1_04717	GCA_008071315_1_04773
group_368		hypothetical protein	28	5	16.3333	2.08e-06	33	Plasmid-borne			GCA_005635015_1_02516			GCA_005983385_1_04656		GCA_006025215_1_04721	GCA_006042475_1_04777		GCA_006050875_1_05026		GCA_006096095_1_02961	GCA_006689805_1_04264						GCA_006858925_1_04762			GCA_006939335_1_04041	GCA_006972525_1_04633	GCA_007023925_1_04562	GCA_007553015_1_04842	GCA_007835595_1_04097			GCA_008088545_1_04753	GCA_008091045_1_04703	GCA_008449985_1_04755			GCA_008649535_1_04967			GCA_008676375_1_04635		GCA_008837105_1_04847
group_390		hypothetical protein	0	8	0	0.0180999	8	Plasmid-borne					GCA_005933535_1_04647		GCA_006009645_1_04452									GCA_006845705_1_04862			GCA_006857925_1_04495			GCA_006929115_1_04400						GCA_008027155_1_04737	GCA_008071315_1_04793
group_396		hypothetical protein	0	8	0	0.0180999	8	Plasmid-borne					GCA_005933535_1_04632		GCA_006009645_1_04437									GCA_006845705_1_04847			GCA_006857925_1_04480			GCA_006929115_1_04385						GCA_008027155_1_04722	GCA_008071315_1_04778
group_464		hypothetical protein	40	5	Infinite	6.2e-16	45	Plasmid-borne			GCA_005635015_1_02484	GCA_005856165_1_04812		GCA_005983385_1_04624		GCA_006025215_1_04689	GCA_006042475_1_04745	GCA_006042855_1_04733	GCA_006050875_1_04858		GCA_006096095_1_02929	GCA_006689805_1_04232						GCA_006858925_1_04730	GCA_006923235_1_04363		GCA_006939335_1_04009	GCA_006972525_1_04601	GCA_007023925_1_04530	GCA_007553015_1_04809	GCA_007835595_1_04065			GCA_008088545_1_04721	GCA_008091045_1_04671	GCA_008449985_1_04655	GCA_008482345_1_04974	GCA_008609965_1_04080	GCA_008649535_1_04887	GCA_008674735_1_04681	GCA_008675835_1_04888	GCA_008676375_1_04603	GCA_008676415_1_04838	GCA_008837105_1_04815
group_465		hypothetical protein	38	5	133	1.66e-13	43	Plasmid-borne			GCA_005635015_1_02496	GCA_005856165_1_04824		GCA_005983385_1_04636		GCA_006025215_1_04701	GCA_006042475_1_04757	GCA_006042855_1_04745	GCA_006050875_1_04870		GCA_006096095_1_02941	GCA_006689805_1_04244						GCA_006858925_1_04742	GCA_006923235_1_04375		GCA_006939335_1_04021	GCA_006972525_1_04613	GCA_007023925_1_04542	GCA_007553015_1_04821	GCA_007835595_1_04077			GCA_008088545_1_04733	GCA_008091045_1_04683			GCA_008609965_1_04092	GCA_008649535_1_04899	GCA_008674735_1_04693	GCA_008675835_1_04900	GCA_008676375_1_04615	GCA_008676415_1_04850	GCA_008837105_1_04827
group_466		hypothetical protein	0	8	0	0.0180999	8	Plasmid-borne					GCA_005933535_1_04635		GCA_006009645_1_04440									GCA_006845705_1_04850			GCA_006857925_1_04483			GCA_006929115_1_04388						GCA_008027155_1_04725	GCA_008071315_1_04781
group_474		hypothetical protein	0	8	0	0.0180999	8	Plasmid-borne					GCA_005933535_1_04637		GCA_006009645_1_04442									GCA_006845705_1_04852			GCA_006857925_1_04485			GCA_006929115_1_04390						GCA_008027155_1_04727	GCA_008071315_1_04783
group_477		hypothetical protein	0	8	0	0.0180999	8	Plasmid-borne					GCA_005933535_1_05060		GCA_006009645_1_05080									GCA_006845705_1_04541			GCA_006857925_1_04294			GCA_006929115_1_05045						GCA_008027155_1_04983	GCA_008071315_1_05119
group_516		hypothetical protein	38	5	133	1.66e-13	43	Plasmid-borne			GCA_005635015_1_02495	GCA_005856165_1_04823		GCA_005983385_1_04635		GCA_006025215_1_04700	GCA_006042475_1_04756	GCA_006042855_1_04744	GCA_006050875_1_04869		GCA_006096095_1_02940	GCA_006689805_1_04243						GCA_006858925_1_04741	GCA_006923235_1_04374		GCA_006939335_1_04020	GCA_006972525_1_04612	GCA_007023925_1_04541	GCA_007553015_1_04820	GCA_007835595_1_04076			GCA_008088545_1_04732	GCA_008091045_1_04682			GCA_008609965_1_04091	GCA_008649535_1_04898	GCA_008674735_1_04692	GCA_008675835_1_04899	GCA_008676375_1_04614	GCA_008676415_1_04849	GCA_008837105_1_04826
group_519		hypothetical protein	40	5	Infinite	6.2e-16	45	Plasmid-borne			GCA_005635015_1_02464	GCA_005856165_1_04792		GCA_005983385_1_04604		GCA_006025215_1_04669	GCA_006042475_1_04725	GCA_006042855_1_04713	GCA_006050875_1_04838		GCA_006096095_1_02909	GCA_006689805_1_04212						GCA_006858925_1_04710	GCA_006923235_1_04343		GCA_006939335_1_03989	GCA_006972525_1_04581	GCA_007023925_1_04510	GCA_007553015_1_04789	GCA_007835595_1_04045			GCA_008088545_1_04701	GCA_008091045_1_04651	GCA_008449985_1_04635	GCA_008482345_1_04954	GCA_008609965_1_04060	GCA_008649535_1_04867	GCA_008674735_1_04661	GCA_008675835_1_04868	GCA_008676375_1_04583	GCA_008676415_1_04818	GCA_008837105_1_04795
group_529		hypothetical protein	39	5	273	1.18e-14	44	Plasmid-borne			GCA_005635015_1_02491	GCA_005856165_1_04819		GCA_005983385_1_04631		GCA_006025215_1_04696	GCA_006042475_1_04752	GCA_006042855_1_04740	GCA_006050875_1_04865		GCA_006096095_1_02936	GCA_006689805_1_04239						GCA_006858925_1_04737	GCA_006923235_1_04370		GCA_006939335_1_04016	GCA_006972525_1_04608	GCA_007023925_1_04537	GCA_007553015_1_04816	GCA_007835595_1_04072			GCA_008088545_1_04728	GCA_008091045_1_04678	GCA_008449985_1_04694		GCA_008609965_1_04087	GCA_008649535_1_04894	GCA_008674735_1_04688	GCA_008675835_1_04895	GCA_008676375_1_04610	GCA_008676415_1_04845	GCA_008837105_1_04822
group_535		hypothetical protein	0	8	0	0.0180999	8	Plasmid-borne					GCA_005933535_1_05058		GCA_006009645_1_05078									GCA_006845705_1_04543			GCA_006857925_1_04296			GCA_006929115_1_05043						GCA_008027155_1_04981	GCA_008071315_1_05117
group_54		hypothetical protein	0	8	0	0.0180999	8	Plasmid-borne					GCA_005933535_1_04643		GCA_006009645_1_04448									GCA_006845705_1_04858			GCA_006857925_1_04491			GCA_006929115_1_04396						GCA_008027155_1_04733	GCA_008071315_1_04789
group_541		hypothetical protein	38	5	133	1.66e-13	43	Plasmid-borne			GCA_005635015_1_02497	GCA_005856165_1_04825		GCA_005983385_1_04637		GCA_006025215_1_04702	GCA_006042475_1_04758	GCA_006042855_1_04746	GCA_006050875_1_04871		GCA_006096095_1_02942	GCA_006689805_1_04245						GCA_006858925_1_04743	GCA_006923235_1_04376		GCA_006939335_1_04022	GCA_006972525_1_04614	GCA_007023925_1_04543	GCA_007553015_1_04822	GCA_007835595_1_04078			GCA_008088545_1_04734	GCA_008091045_1_04684			GCA_008609965_1_04093	GCA_008649535_1_04900	GCA_008674735_1_04694	GCA_008675835_1_04901	GCA_008676375_1_04616	GCA_008676415_1_04851	GCA_008837105_1_04828
group_554		hypothetical protein	40	5	Infinite	6.2e-16	45	Plasmid-borne			GCA_005635015_1_02469	GCA_005856165_1_04797		GCA_005983385_1_04609		GCA_006025215_1_04674	GCA_006042475_1_04730	GCA_006042855_1_04718	GCA_006050875_1_04843		GCA_006096095_1_02914	GCA_006689805_1_04217						GCA_006858925_1_04715	GCA_006923235_1_04348		GCA_006939335_1_03994	GCA_006972525_1_04586	GCA_007023925_1_04515	GCA_007553015_1_04794	GCA_007835595_1_04050			GCA_008088545_1_04706	GCA_008091045_1_04656	GCA_008449985_1_04640	GCA_008482345_1_04959	GCA_008609965_1_04065	GCA_008649535_1_04872	GCA_008674735_1_04666	GCA_008675835_1_04873	GCA_008676375_1_04588	GCA_008676415_1_04823	GCA_008837105_1_04800
group_557		hypothetical protein	0	8	0	0.0180999	8	Plasmid-borne					GCA_005933535_1_05067		GCA_006009645_1_05087									GCA_006845705_1_04534			GCA_006857925_1_04287			GCA_006929115_1_05052						GCA_008027155_1_04990	GCA_008071315_1_05126
group_561		hypothetical protein	40	5	Infinite	6.2e-16	45	Plasmid-borne			GCA_005635015_1_02482	GCA_005856165_1_04810		GCA_005983385_1_04622		GCA_006025215_1_04687	GCA_006042475_1_04743	GCA_006042855_1_04731	GCA_006050875_1_04856		GCA_006096095_1_02927	GCA_006689805_1_04230						GCA_006858925_1_04728	GCA_006923235_1_04361		GCA_006939335_1_04007	GCA_006972525_1_04599	GCA_007023925_1_04528	GCA_007553015_1_04807	GCA_007835595_1_04063			GCA_008088545_1_04719	GCA_008091045_1_04669	GCA_008449985_1_04653	GCA_008482345_1_04972	GCA_008609965_1_04078	GCA_008649535_1_04885	GCA_008674735_1_04679	GCA_008675835_1_04886	GCA_008676375_1_04601	GCA_008676415_1_04836	GCA_008837105_1_04813
group_562		hypothetical protein	40	5	Infinite	6.2e-16	45	Plasmid-borne			GCA_005635015_1_02483	GCA_005856165_1_04811		GCA_005983385_1_04623		GCA_006025215_1_04688	GCA_006042475_1_04744	GCA_006042855_1_04732	GCA_006050875_1_04857		GCA_006096095_1_02928	GCA_006689805_1_04231						GCA_006858925_1_04729	GCA_006923235_1_04362		GCA_006939335_1_04008	GCA_006972525_1_04600	GCA_007023925_1_04529	GCA_007553015_1_04808	GCA_007835595_1_04064			GCA_008088545_1_04720	GCA_008091045_1_04670	GCA_008449985_1_04654	GCA_008482345_1_04973	GCA_008609965_1_04079	GCA_008649535_1_04886	GCA_008674735_1_04680	GCA_008675835_1_04887	GCA_008676375_1_04602	GCA_008676415_1_04837	GCA_008837105_1_04814
group_566		hypothetical protein	40	5	Infinite	6.2e-16	45	Plasmid-borne			GCA_005635015_1_02473	GCA_005856165_1_04801		GCA_005983385_1_04613		GCA_006025215_1_04678	GCA_006042475_1_04734	GCA_006042855_1_04722	GCA_006050875_1_04847		GCA_006096095_1_02918	GCA_006689805_1_04221						GCA_006858925_1_04719	GCA_006923235_1_04352		GCA_006939335_1_03998	GCA_006972525_1_04590	GCA_007023925_1_04519	GCA_007553015_1_04798	GCA_007835595_1_04054			GCA_008088545_1_04710	GCA_008091045_1_04660	GCA_008449985_1_04644	GCA_008482345_1_04963	GCA_008609965_1_04069	GCA_008649535_1_04876	GCA_008674735_1_04670	GCA_008675835_1_04877	GCA_008676375_1_04592	GCA_008676415_1_04827	GCA_008837105_1_04804
group_569		hypothetical protein	0	8	0	0.0180999	8	Plasmid-borne					GCA_005933535_1_04639		GCA_006009645_1_04444									GCA_006845705_1_04854			GCA_006857925_1_04487			GCA_006929115_1_04392						GCA_008027155_1_04729	GCA_008071315_1_04785
group_573		hypothetical protein	0	8	0	0.0180999	8	Plasmid-borne					GCA_005933535_1_04658		GCA_006009645_1_04463									GCA_006845705_1_04873			GCA_006857925_1_04506			GCA_006929115_1_04411						GCA_008027155_1_04748	GCA_008071315_1_04804
group_584		hypothetical protein	37	5	86.3333	1.56e-12	42	Plasmid-borne			GCA_005635015_1_02458	GCA_005856165_1_04786		GCA_005983385_1_05046		GCA_006025215_1_04663		GCA_006042855_1_04707	GCA_006050875_1_04832			GCA_006689805_1_04206						GCA_006858925_1_04704	GCA_006923235_1_04337		GCA_006939335_1_03983	GCA_006972525_1_04575	GCA_007023925_1_04504	GCA_007553015_1_04783	GCA_007835595_1_04039			GCA_008088545_1_04695	GCA_008091045_1_04645	GCA_008449985_1_04629	GCA_008482345_1_04996	GCA_008609965_1_04054	GCA_008649535_1_04861	GCA_008674735_1_04655	GCA_008675835_1_04862	GCA_008676375_1_04577	GCA_008676415_1_04812	GCA_008837105_1_04789
group_594		hypothetical protein	39	5	273	1.18e-14	44	Plasmid-borne			GCA_005635015_1_02507	GCA_005856165_1_04835		GCA_005983385_1_04647		GCA_006025215_1_04712	GCA_006042475_1_04768	GCA_006042855_1_04756	GCA_006050875_1_04881		GCA_006096095_1_02952	GCA_006689805_1_04255						GCA_006858925_1_04753	GCA_006923235_1_04386		GCA_006939335_1_04032	GCA_006972525_1_04624	GCA_007023925_1_04553	GCA_007553015_1_04832	GCA_007835595_1_04088			GCA_008088545_1_04744	GCA_008091045_1_04694	GCA_008449985_1_04858		GCA_008609965_1_04103	GCA_008649535_1_04958	GCA_008674735_1_04704	GCA_008675835_1_04911	GCA_008676375_1_04626	GCA_008676415_1_04861	GCA_008837105_1_04838
group_595		hypothetical protein	0	8	0	0.0180999	8	Plasmid-borne					GCA_005933535_1_04610		GCA_006009645_1_04415									GCA_006845705_1_04817			GCA_006857925_1_04458			GCA_006929115_1_04363						GCA_008027155_1_04700	GCA_008071315_1_04756
group_605		hypothetical protein	40	5	Infinite	6.2e-16	45	Plasmid-borne			GCA_005635015_1_02459	GCA_005856165_1_04787		GCA_005983385_1_05045		GCA_006025215_1_04664	GCA_006042475_1_04720	GCA_006042855_1_04708	GCA_006050875_1_04833		GCA_006096095_1_02904	GCA_006689805_1_04207						GCA_006858925_1_04705	GCA_006923235_1_04338		GCA_006939335_1_03984	GCA_006972525_1_04576	GCA_007023925_1_04505	GCA_007553015_1_04784	GCA_007835595_1_04040			GCA_008088545_1_04696	GCA_008091045_1_04646	GCA_008449985_1_04630	GCA_008482345_1_04995	GCA_008609965_1_04055	GCA_008649535_1_04862	GCA_008674735_1_04656	GCA_008675835_1_04863	GCA_008676375_1_04578	GCA_008676415_1_04813	GCA_008837105_1_04790
group_627		hypothetical protein	40	5	Infinite	6.2e-16	45	Plasmid-borne			GCA_005635015_1_02481	GCA_005856165_1_04809		GCA_005983385_1_04621		GCA_006025215_1_04686	GCA_006042475_1_04742	GCA_006042855_1_04730	GCA_006050875_1_04855		GCA_006096095_1_02926	GCA_006689805_1_04229						GCA_006858925_1_04727	GCA_006923235_1_04360		GCA_006939335_1_04006	GCA_006972525_1_04598	GCA_007023925_1_04527	GCA_007553015_1_04806	GCA_007835595_1_04062			GCA_008088545_1_04718	GCA_008091045_1_04668	GCA_008449985_1_04652	GCA_008482345_1_04971	GCA_008609965_1_04077	GCA_008649535_1_04884	GCA_008674735_1_04678	GCA_008675835_1_04885	GCA_008676375_1_04600	GCA_008676415_1_04835	GCA_008837105_1_04812
group_634		hypothetical protein	0	8	0	0.0180999	8	Plasmid-borne					GCA_005933535_1_04625		GCA_006009645_1_04430									GCA_006845705_1_04840			GCA_006857925_1_04473			GCA_006929115_1_04378						GCA_008027155_1_04715	GCA_008071315_1_04771
group_638		hypothetical protein	0	8	0	0.0180999	8	Plasmid-borne					GCA_005933535_1_04617		GCA_006009645_1_04422									GCA_006845705_1_04832			GCA_006857925_1_04465			GCA_006929115_1_04370						GCA_008027155_1_04707	GCA_008071315_1_04763
group_654		hypothetical protein	0	8	0	0.0180999	8	Plasmid-borne					GCA_005933535_1_05057		GCA_006009645_1_05077									GCA_006845705_1_04544			GCA_006857925_1_04297			GCA_006929115_1_05042						GCA_008027155_1_04980	GCA_008071315_1_05116
group_674		hypothetical protein	40	5	Infinite	6.2e-16	45	Plasmid-borne			GCA_005635015_1_02474	GCA_005856165_1_04802		GCA_005983385_1_04614		GCA_006025215_1_04679	GCA_006042475_1_04735	GCA_006042855_1_04723	GCA_006050875_1_04848		GCA_006096095_1_02919	GCA_006689805_1_04222						GCA_006858925_1_04720	GCA_006923235_1_04353		GCA_006939335_1_03999	GCA_006972525_1_04591	GCA_007023925_1_04520	GCA_007553015_1_04799	GCA_007835595_1_04055			GCA_008088545_1_04711	GCA_008091045_1_04661	GCA_008449985_1_04645	GCA_008482345_1_04964	GCA_008609965_1_04070	GCA_008649535_1_04877	GCA_008674735_1_04671	GCA_008675835_1_04878	GCA_008676375_1_04593	GCA_008676415_1_04828	GCA_008837105_1_04805
group_675		hypothetical protein	0	8	0	0.0180999	8	Plasmid-borne					GCA_005933535_1_04619		GCA_006009645_1_04424									GCA_006845705_1_04834			GCA_006857925_1_04467			GCA_006929115_1_04372						GCA_008027155_1_04709	GCA_008071315_1_04765
group_685		hypothetical protein	0	8	0	0.0180999	8	Plasmid-borne					GCA_005933535_1_04656		GCA_006009645_1_04461									GCA_006845705_1_04871			GCA_006857925_1_04504			GCA_006929115_1_04409						GCA_008027155_1_04746	GCA_008071315_1_04802
group_692		hypothetical protein	40	5	Infinite	6.2e-16	45	Plasmid-borne			GCA_005635015_1_02486	GCA_005856165_1_04814		GCA_005983385_1_04626		GCA_006025215_1_04691	GCA_006042475_1_04747	GCA_006042855_1_04735	GCA_006050875_1_04860		GCA_006096095_1_02931	GCA_006689805_1_04234						GCA_006858925_1_04732	GCA_006923235_1_04365		GCA_006939335_1_04011	GCA_006972525_1_04603	GCA_007023925_1_04532	GCA_007553015_1_04811	GCA_007835595_1_04067			GCA_008088545_1_04723	GCA_008091045_1_04673	GCA_008449985_1_04657	GCA_008482345_1_04976	GCA_008609965_1_04082	GCA_008649535_1_04889	GCA_008674735_1_04683	GCA_008675835_1_04890	GCA_008676375_1_04605	GCA_008676415_1_04840	GCA_008837105_1_04817
group_693		ISL3 family transposase ISStma11	28	5	16.3333	2.08e-06	33	Plasmid-borne			GCA_005635015_1_02519			GCA_005983385_1_04659		GCA_006025215_1_05021	GCA_006042475_1_04780		GCA_006050875_1_05036		GCA_006096095_1_04906	GCA_006689805_1_04267						GCA_006858925_1_04765			GCA_006939335_1_04985	GCA_006972525_1_04937	GCA_007023925_1_05008	GCA_007553015_1_05024	GCA_007835595_1_04100			GCA_008088545_1_04756	GCA_008091045_1_04706	GCA_008449985_1_04752			GCA_008649535_1_05042			GCA_008676375_1_04638		GCA_008837105_1_05033
group_705		hypothetical protein	40	5	Infinite	6.2e-16	45	Plasmid-borne			GCA_005635015_1_02476	GCA_005856165_1_04804		GCA_005983385_1_04616		GCA_006025215_1_04681	GCA_006042475_1_04737	GCA_006042855_1_04725	GCA_006050875_1_04850		GCA_006096095_1_02921	GCA_006689805_1_04224						GCA_006858925_1_04722	GCA_006923235_1_04355		GCA_006939335_1_04001	GCA_006972525_1_04593	GCA_007023925_1_04522	GCA_007553015_1_04801	GCA_007835595_1_04057			GCA_008088545_1_04713	GCA_008091045_1_04663	GCA_008449985_1_04647	GCA_008482345_1_04966	GCA_008609965_1_04072	GCA_008649535_1_04879	GCA_008674735_1_04673	GCA_008675835_1_04880	GCA_008676375_1_04595	GCA_008676415_1_04830	GCA_008837105_1_04807
group_715		hypothetical protein	38	5	133	1.66e-13	43	Plasmid-borne			GCA_005635015_1_02514	GCA_005856165_1_04842		GCA_005983385_1_04654		GCA_006025215_1_04719	GCA_006042475_1_04775	GCA_006042855_1_04763	GCA_006050875_1_05024		GCA_006096095_1_02959	GCA_006689805_1_04262						GCA_006858925_1_04760	GCA_006923235_1_04393		GCA_006939335_1_04039	GCA_006972525_1_04631	GCA_007023925_1_04560	GCA_007553015_1_04840	GCA_007835595_1_04095			GCA_008088545_1_04751	GCA_008091045_1_04701	GCA_008449985_1_04886			GCA_008649535_1_04965	GCA_008674735_1_04711	GCA_008675835_1_04918	GCA_008676375_1_04633	GCA_008676415_1_04868	GCA_008837105_1_04845
group_717		hypothetical protein	38	5	133	1.66e-13	43	Plasmid-borne			GCA_005635015_1_02494	GCA_005856165_1_04822		GCA_005983385_1_04634		GCA_006025215_1_04699	GCA_006042475_1_04755	GCA_006042855_1_04743	GCA_006050875_1_04868		GCA_006096095_1_02939	GCA_006689805_1_04242						GCA_006858925_1_04740	GCA_006923235_1_04373		GCA_006939335_1_04019	GCA_006972525_1_04611	GCA_007023925_1_04540	GCA_007553015_1_04819	GCA_007835595_1_04075			GCA_008088545_1_04731	GCA_008091045_1_04681			GCA_008609965_1_04090	GCA_008649535_1_04897	GCA_008674735_1_04691	GCA_008675835_1_04898	GCA_008676375_1_04613	GCA_008676415_1_04848	GCA_008837105_1_04825
group_764		hypothetical protein	0	7	0	0.0364429	7	Plasmid-borne					GCA_005933535_1_04615		GCA_006009645_1_04420												GCA_006857925_1_04463			GCA_006929115_1_04368						GCA_008027155_1_04705	GCA_008071315_1_04761
group_767		hypothetical protein	0	8	0	0.0180999	8	Plasmid-borne					GCA_005933535_1_04612		GCA_006009645_1_04417									GCA_006845705_1_04819			GCA_006857925_1_04460			GCA_006929115_1_04365						GCA_008027155_1_04702	GCA_008071315_1_04758
group_771		IS1 family transposase IS1R	0	8	0	0.0180999	8	Chromosomal												GCA_006084075_1_00623				GCA_006845705_1_04552			GCA_006857925_1_04306										28_refound_245		GCA_008091045_1_02018
group_780		hypothetical protein	40	5	Infinite	6.2e-16	45	Plasmid-borne			GCA_005635015_1_02462	GCA_005856165_1_04790		5_refound_46		GCA_006025215_1_04667	GCA_006042475_1_04723	GCA_006042855_1_04711	GCA_006050875_1_04836		GCA_006096095_1_02907	GCA_006689805_1_04210						GCA_006858925_1_04708	GCA_006923235_1_04341		GCA_006939335_1_03987	GCA_006972525_1_04579	GCA_007023925_1_04508	GCA_007553015_1_04787	GCA_007835595_1_04043			GCA_008088545_1_04699	GCA_008091045_1_04649	GCA_008449985_1_04633	GCA_008482345_1_04952	GCA_008609965_1_04058	GCA_008649535_1_04865	GCA_008674735_1_04659	GCA_008675835_1_04866	GCA_008676375_1_04581	GCA_008676415_1_04816	GCA_008837105_1_04793
group_787		hypothetical protein	28	5	16.3333	2.08e-06	33	Plasmid-borne			GCA_005635015_1_02524			GCA_005983385_1_04664		GCA_006025215_1_05016	GCA_006042475_1_04785		GCA_006050875_1_05031		GCA_006096095_1_04901	GCA_006689805_1_04272						GCA_006858925_1_04770			GCA_006939335_1_04980	GCA_006972525_1_04932	GCA_007023925_1_05003	GCA_007553015_1_05019	GCA_007835595_1_04105			GCA_008088545_1_04761	GCA_008091045_1_04711	GCA_008449985_1_04747			GCA_008649535_1_05031			GCA_008676375_1_04643		GCA_008837105_1_05028
group_795	panE_1	2-dehydropantoate 2-reductase	40	0	Infinite	1.93e-20	40	Chromosomal			GCA_005635015_1_00582	GCA_005856165_1_02423		GCA_005983385_1_01482		GCA_006025215_1_01868	GCA_006042475_1_02521	GCA_006042855_1_01324	GCA_006050875_1_03681		GCA_006096095_1_00348								GCA_006923235_1_03555		GCA_006939335_1_00895	GCA_006972525_1_02646	GCA_007023925_1_00756	GCA_007553015_1_01784	GCA_007835595_1_00334			GCA_008088545_1_03088		GCA_008449985_1_00068	GCA_008482345_1_01092	GCA_008609965_1_00633	GCA_008649535_1_03386	GCA_008674735_1_03485	GCA_008675835_1_03148	GCA_008676375_1_02564	GCA_008676415_1_03286	GCA_008837105_1_03928
group_796		hypothetical protein	38	5	133	1.66e-13	43	Plasmid-borne			GCA_005635015_1_02499	GCA_005856165_1_04827		GCA_005983385_1_04639		GCA_006025215_1_04704	GCA_006042475_1_04760	GCA_006042855_1_04748	GCA_006050875_1_04873		GCA_006096095_1_02944	GCA_006689805_1_04247						GCA_006858925_1_04745	GCA_006923235_1_04378		GCA_006939335_1_04024	GCA_006972525_1_04616	GCA_007023925_1_04545	GCA_007553015_1_04824	GCA_007835595_1_04080			GCA_008088545_1_04736	GCA_008091045_1_04686			GCA_008609965_1_04095	GCA_008649535_1_04902	GCA_008674735_1_04696	GCA_008675835_1_04903	GCA_008676375_1_04618	GCA_008676415_1_04853	GCA_008837105_1_04830
group_803		hypothetical protein	40	5	Infinite	6.2e-16	45	Plasmid-borne			GCA_005635015_1_02475	GCA_005856165_1_04803		GCA_005983385_1_04615		GCA_006025215_1_04680	GCA_006042475_1_04736	GCA_006042855_1_04724	GCA_006050875_1_04849		GCA_006096095_1_02920	GCA_006689805_1_04223						GCA_006858925_1_04721	GCA_006923235_1_04354		GCA_006939335_1_04000	GCA_006972525_1_04592	GCA_007023925_1_04521	GCA_007553015_1_04800	GCA_007835595_1_04056			GCA_008088545_1_04712	GCA_008091045_1_04662	GCA_008449985_1_04646	GCA_008482345_1_04965	GCA_008609965_1_04071	GCA_008649535_1_04878	GCA_008674735_1_04672	GCA_008675835_1_04879	GCA_008676375_1_04594	GCA_008676415_1_04829	GCA_008837105_1_04806
group_815		hypothetical protein	0	8	0	0.0180999	8	Plasmid-borne					GCA_005933535_1_04652		GCA_006009645_1_04457									GCA_006845705_1_04867			GCA_006857925_1_04500			GCA_006929115_1_04405						GCA_008027155_1_04742	GCA_008071315_1_04798
group_834		hypothetical protein	0	8	0	0.0180999	8	Plasmid-borne					GCA_005933535_1_04629		GCA_006009645_1_04434									GCA_006845705_1_04844			GCA_006857925_1_04477			GCA_006929115_1_04382						GCA_008027155_1_04719	GCA_008071315_1_04775
group_847		hypothetical protein	40	5	Infinite	6.2e-16	45	Plasmid-borne			GCA_005635015_1_02460	GCA_005856165_1_04788		GCA_005983385_1_05044		GCA_006025215_1_04665	GCA_006042475_1_04721	GCA_006042855_1_04709	GCA_006050875_1_04834		GCA_006096095_1_02905	GCA_006689805_1_04208						GCA_006858925_1_04706	GCA_006923235_1_04339		GCA_006939335_1_03985	GCA_006972525_1_04577	GCA_007023925_1_04506	GCA_007553015_1_04785	GCA_007835595_1_04041			GCA_008088545_1_04697	GCA_008091045_1_04647	GCA_008449985_1_04631	GCA_008482345_1_04994	GCA_008609965_1_04056	GCA_008649535_1_04863	GCA_008674735_1_04657	GCA_008675835_1_04864	GCA_008676375_1_04579	GCA_008676415_1_04814	GCA_008837105_1_04791
group_85		hypothetical protein	38	5	133	1.66e-13	43	Plasmid-borne			GCA_005635015_1_02501	GCA_005856165_1_04829		GCA_005983385_1_04641		GCA_006025215_1_04706	GCA_006042475_1_04762	GCA_006042855_1_04750	GCA_006050875_1_04875		GCA_006096095_1_02946	GCA_006689805_1_04249						GCA_006858925_1_04747	GCA_006923235_1_04380		GCA_006939335_1_04026	GCA_006972525_1_04618	GCA_007023925_1_04547	GCA_007553015_1_04826	GCA_007835595_1_04082			GCA_008088545_1_04738	GCA_008091045_1_04688	GCA_008449985_1_04697		GCA_008609965_1_04097	GCA_008649535_1_04952	GCA_008674735_1_04698	GCA_008675835_1_04905	GCA_008676375_1_04620	GCA_008676415_1_04855	GCA_008837105_1_04832
group_854		hypothetical protein	0	8	0	0.0180999	8	Plasmid-borne					GCA_005933535_1_04622		GCA_006009645_1_04427									GCA_006845705_1_04837			GCA_006857925_1_04470			GCA_006929115_1_04375						GCA_008027155_1_04712	GCA_008071315_1_04768
group_862		hypothetical protein	0	7	0	0.0364429	7	Plasmid-borne					GCA_005933535_1_04605		GCA_006009645_1_04410												GCA_006857925_1_04453			GCA_006929115_1_04358						GCA_008027155_1_04695	GCA_008071315_1_04751
group_863		hypothetical protein	0	8	0	0.0180999	8	Plasmid-borne					GCA_005933535_1_05052		GCA_006009645_1_05072									GCA_006845705_1_04548			GCA_006857925_1_04302			GCA_006929115_1_05037						GCA_008027155_1_04975	GCA_008071315_1_05111
group_882		hypothetical protein	0	8	0	0.0180999	8	Plasmid-borne					GCA_005933535_1_04653		GCA_006009645_1_04458									GCA_006845705_1_04868			GCA_006857925_1_04501			GCA_006929115_1_04406						GCA_008027155_1_04743	GCA_008071315_1_04799
group_887		hypothetical protein	40	5	Infinite	6.2e-16	45	Plasmid-borne			GCA_005635015_1_02480	GCA_005856165_1_04808		GCA_005983385_1_04620		GCA_006025215_1_04685	GCA_006042475_1_04741	GCA_006042855_1_04729	GCA_006050875_1_04854		GCA_006096095_1_02925	GCA_006689805_1_04228						GCA_006858925_1_04726	GCA_006923235_1_04359		GCA_006939335_1_04005	GCA_006972525_1_04597	GCA_007023925_1_04526	GCA_007553015_1_04805	GCA_007835595_1_04061			GCA_008088545_1_04717	GCA_008091045_1_04667	GCA_008449985_1_04651	GCA_008482345_1_04970	GCA_008609965_1_04076	GCA_008649535_1_04883	GCA_008674735_1_04677	GCA_008675835_1_04884	GCA_008676375_1_04599	GCA_008676415_1_04834	GCA_008837105_1_04811
group_891		hypothetical protein	0	8	0	0.0180999	8	Plasmid-borne					GCA_005933535_1_04611		GCA_006009645_1_04416									GCA_006845705_1_04818			GCA_006857925_1_04459			GCA_006929115_1_04364						GCA_008027155_1_04701	GCA_008071315_1_04757
group_899		hypothetical protein	40	5	Infinite	6.2e-16	45	Plasmid-borne			GCA_005635015_1_02466	GCA_005856165_1_04794		GCA_005983385_1_04606		GCA_006025215_1_04671	GCA_006042475_1_04727	GCA_006042855_1_04715	GCA_006050875_1_04840		GCA_006096095_1_02911	GCA_006689805_1_04214						GCA_006858925_1_04712	GCA_006923235_1_04345		GCA_006939335_1_03991	GCA_006972525_1_04583	GCA_007023925_1_04512	GCA_007553015_1_04791	GCA_007835595_1_04047			GCA_008088545_1_04703	GCA_008091045_1_04653	GCA_008449985_1_04637	GCA_008482345_1_04956	GCA_008609965_1_04062	GCA_008649535_1_04869	GCA_008674735_1_04663	GCA_008675835_1_04870	GCA_008676375_1_04585	GCA_008676415_1_04820	GCA_008837105_1_04797
group_910		hypothetical protein	0	8	0	0.0180999	8	Plasmid-borne					GCA_005933535_1_04636		GCA_006009645_1_04441									GCA_006845705_1_04851			GCA_006857925_1_04484			GCA_006929115_1_04389						GCA_008027155_1_04726	GCA_008071315_1_04782
group_917		IS1 family transposase IS1X2	39	7	183.857	4.64e-13	46	Chromosomal			GCA_005635015_1_00583	GCA_005856165_1_02424	GCA_005933535_1_04662	GCA_005983385_1_01483	GCA_006009645_1_04467	GCA_006025215_1_01869	GCA_006042475_1_02522	GCA_006042855_1_01325	GCA_006050875_1_03682		GCA_006096095_1_00349						GCA_006857925_1_04510		GCA_006923235_1_03556	GCA_006929115_1_04415	GCA_006939335_1_00896	GCA_006972525_1_02647	GCA_007023925_1_00757	GCA_007553015_1_01785	GCA_007835595_1_00335	GCA_008027155_1_05098	GCA_008071315_1_05237	GCA_008088545_1_03089		GCA_008449985_1_00069	GCA_008482345_1_01093	GCA_008609965_1_00634	GCA_008649535_1_03387	GCA_008674735_1_03486	GCA_008675835_1_03149	GCA_008676375_1_02565	GCA_008676415_1_03287	GCA_008837105_1_03929
group_919		hypothetical protein	40	5	Infinite	6.2e-16	45	Plasmid-borne			GCA_005635015_1_02467	GCA_005856165_1_04795		GCA_005983385_1_04607		GCA_006025215_1_04672	GCA_006042475_1_04728	GCA_006042855_1_04716	GCA_006050875_1_04841		GCA_006096095_1_02912	GCA_006689805_1_04215						GCA_006858925_1_04713	GCA_006923235_1_04346		GCA_006939335_1_03992	GCA_006972525_1_04584	GCA_007023925_1_04513	GCA_007553015_1_04792	GCA_007835595_1_04048			GCA_008088545_1_04704	GCA_008091045_1_04654	GCA_008449985_1_04638	GCA_008482345_1_04957	GCA_008609965_1_04063	GCA_008649535_1_04870	GCA_008674735_1_04664	GCA_008675835_1_04871	GCA_008676375_1_04586	GCA_008676415_1_04821	GCA_008837105_1_04798
group_920		hypothetical protein	38	5	133	1.66e-13	43	Plasmid-borne			GCA_005635015_1_02493	GCA_005856165_1_04821		GCA_005983385_1_04633		GCA_006025215_1_04698	GCA_006042475_1_04754	GCA_006042855_1_04742	GCA_006050875_1_04867		GCA_006096095_1_02938	GCA_006689805_1_04241						GCA_006858925_1_04739	GCA_006923235_1_04372		GCA_006939335_1_04018	GCA_006972525_1_04610	GCA_007023925_1_04539	GCA_007553015_1_04818	GCA_007835595_1_04074			GCA_008088545_1_04730	GCA_008091045_1_04680			GCA_008609965_1_04089	GCA_008649535_1_04896	GCA_008674735_1_04690	GCA_008675835_1_04897	GCA_008676375_1_04612	GCA_008676415_1_04847	GCA_008837105_1_04824
group_938		hypothetical protein	39	5	273	1.18e-14	44	Plasmid-borne			GCA_005635015_1_02490	GCA_005856165_1_04818		GCA_005983385_1_04630		GCA_006025215_1_04695	GCA_006042475_1_04751	GCA_006042855_1_04739	GCA_006050875_1_04864		GCA_006096095_1_02935	GCA_006689805_1_04238						GCA_006858925_1_04736	GCA_006923235_1_04369		GCA_006939335_1_04015	GCA_006972525_1_04607	GCA_007023925_1_04536	GCA_007553015_1_04815	GCA_007835595_1_04071			GCA_008088545_1_04727	GCA_008091045_1_04677	GCA_008449985_1_04693		GCA_008609965_1_04086	GCA_008649535_1_04893	GCA_008674735_1_04687	GCA_008675835_1_04894	GCA_008676375_1_04609	GCA_008676415_1_04844	GCA_008837105_1_04821
group_939		hypothetical protein	39	5	273	1.18e-14	44	Plasmid-borne			GCA_005635015_1_02511	GCA_005856165_1_04839		GCA_005983385_1_04651		GCA_006025215_1_04716	GCA_006042475_1_04772	GCA_006042855_1_04760	GCA_006050875_1_04885		GCA_006096095_1_02956	GCA_006689805_1_04259						GCA_006858925_1_04757	GCA_006923235_1_04390		GCA_006939335_1_04036	GCA_006972525_1_04628	GCA_007023925_1_04557	GCA_007553015_1_04837	GCA_007835595_1_04092			GCA_008088545_1_04748	GCA_008091045_1_04698	GCA_008449985_1_04854		33_refound_289	GCA_008649535_1_04962	GCA_008674735_1_04708	GCA_008675835_1_04915	GCA_008676375_1_04630	GCA_008676415_1_04865	GCA_008837105_1_04842
group_955		hypothetical protein	39	5	273	1.18e-14	44	Plasmid-borne			GCA_005635015_1_02488	GCA_005856165_1_04816		GCA_005983385_1_04628		GCA_006025215_1_04693	GCA_006042475_1_04749	GCA_006042855_1_04737	GCA_006050875_1_04862		GCA_006096095_1_02933	GCA_006689805_1_04236						GCA_006858925_1_04734	GCA_006923235_1_04367		GCA_006939335_1_04013	GCA_006972525_1_04605	GCA_007023925_1_04534	GCA_007553015_1_04813	GCA_007835595_1_04069			GCA_008088545_1_04725	GCA_008091045_1_04675	GCA_008449985_1_04691		GCA_008609965_1_04084	GCA_008649535_1_04891	GCA_008674735_1_04685	GCA_008675835_1_04892	GCA_008676375_1_04607	GCA_008676415_1_04842	GCA_008837105_1_04819
group_956		hypothetical protein	38	5	133	1.66e-13	43	Plasmid-borne			GCA_005635015_1_02512	GCA_005856165_1_04840		GCA_005983385_1_04652		GCA_006025215_1_04717	GCA_006042475_1_04773	GCA_006042855_1_04761	GCA_006050875_1_04886		GCA_006096095_1_02957	GCA_006689805_1_04260						GCA_006858925_1_04758	GCA_006923235_1_04391		GCA_006939335_1_04037	GCA_006972525_1_04629	GCA_007023925_1_04558	GCA_007553015_1_04838	GCA_007835595_1_04093			GCA_008088545_1_04749	GCA_008091045_1_04699	GCA_008449985_1_04853			GCA_008649535_1_04963	GCA_008674735_1_04709	GCA_008675835_1_04916	GCA_008676375_1_04631	GCA_008676415_1_04866	GCA_008837105_1_04843
group_962		hypothetical protein	39	5	273	1.18e-14	44	Plasmid-borne			GCA_005635015_1_02504	GCA_005856165_1_04832		GCA_005983385_1_04644		GCA_006025215_1_04709	GCA_006042475_1_04765	GCA_006042855_1_04753	GCA_006050875_1_04878		GCA_006096095_1_02949	GCA_006689805_1_04252						GCA_006858925_1_04750	GCA_006923235_1_04383		GCA_006939335_1_04029	GCA_006972525_1_04621	GCA_007023925_1_04550	GCA_007553015_1_04829	GCA_007835595_1_04085			GCA_008088545_1_04741	GCA_008091045_1_04691	GCA_008449985_1_04700		GCA_008609965_1_04100	GCA_008649535_1_04955	GCA_008674735_1_04701	GCA_008675835_1_04908	GCA_008676375_1_04623	GCA_008676415_1_04858	GCA_008837105_1_04835
group_979		hypothetical protein	38	5	133	1.66e-13	43	Plasmid-borne			GCA_005635015_1_02498	GCA_005856165_1_04826		GCA_005983385_1_04638		GCA_006025215_1_04703	GCA_006042475_1_04759	GCA_006042855_1_04747	GCA_006050875_1_04872		GCA_006096095_1_02943	GCA_006689805_1_04246						GCA_006858925_1_04744	GCA_006923235_1_04377		GCA_006939335_1_04023	GCA_006972525_1_04615	GCA_007023925_1_04544	GCA_007553015_1_04823	GCA_007835595_1_04079			GCA_008088545_1_04735	GCA_008091045_1_04685			GCA_008609965_1_04094	GCA_008649535_1_04901	GCA_008674735_1_04695	GCA_008675835_1_04902	GCA_008676375_1_04617	GCA_008676415_1_04852	GCA_008837105_1_04829
group_98		hypothetical protein	0	8	0	0.0180999	8	Plasmid-borne					GCA_005933535_1_04657		GCA_006009645_1_04462									GCA_006845705_1_04872			GCA_006857925_1_04505			GCA_006929115_1_04410						GCA_008027155_1_04747	GCA_008071315_1_04803
group_983		hypothetical protein	0	8	0	0.0180999	8	Plasmid-borne					GCA_005933535_1_05061		GCA_006009645_1_05081									GCA_006845705_1_04540			GCA_006857925_1_04293			GCA_006929115_1_05046						GCA_008027155_1_04984	GCA_008071315_1_05120
group_984		hypothetical protein	0	8	0	0.0180999	8	Plasmid-borne					GCA_005933535_1_05072		6_refound_52									GCA_006845705_1_04529			GCA_006857925_1_04282			21_refound_177						GCA_008027155_1_04995	GCA_008071315_1_05131
hdfR_4	hdfR_4	HTH-type transcriptional regulator HdfR	36	5	63	1.15e-11	41	Plasmid-borne			2_refound_26	GCA_005856165_1_04848		GCA_005983385_1_04880		GCA_006025215_1_04811	GCA_006042475_1_04987	GCA_006042855_1_04947	GCA_006050875_1_04929		GCA_006096095_1_03264	GCA_006689805_1_04625						19_refound_152	GCA_006923235_1_04446			GCA_006972525_1_04720	GCA_007023925_1_04990	GCA_007553015_1_04927	GCA_007835595_1_04557			GCA_008088545_1_04869	GCA_008091045_1_04854	GCA_008449985_1_04128	GCA_008482345_1_04840	GCA_008609965_1_04410		GCA_008674735_1_04649	GCA_008675835_1_04800	GCA_008676375_1_04844	GCA_008676415_1_04806	GCA_008837105_1_04997
hha_2	hha_2	Hemolysin expression-modulating protein Hha	0	8	0	0.0180999	8	Plasmid-borne					GCA_005933535_1_05050		GCA_006009645_1_05070									GCA_006845705_1_04550			GCA_006857925_1_04304			GCA_006929115_1_05035						GCA_008027155_1_04973	GCA_008071315_1_05109
higB1	higB-1	Toxin HigB-1	0	8	0	0.0180999	8	Plasmid-borne					GCA_005933535_1_04624		GCA_006009645_1_04429									GCA_006845705_1_04839			GCA_006857925_1_04472			GCA_006929115_1_04377						GCA_008027155_1_04714	GCA_008071315_1_04770
higB2	higB2	Putative toxin HigB2	40	5	Infinite	6.2e-16	45	Plasmid-borne			GCA_005635015_1_02465	GCA_005856165_1_04793		GCA_005983385_1_04605		GCA_006025215_1_04670	GCA_006042475_1_04726	GCA_006042855_1_04714	GCA_006050875_1_04839		GCA_006096095_1_02910	GCA_006689805_1_04213						GCA_006858925_1_04711	GCA_006923235_1_04344		GCA_006939335_1_03990	GCA_006972525_1_04582	GCA_007023925_1_04511	GCA_007553015_1_04790	GCA_007835595_1_04046			GCA_008088545_1_04702	GCA_008091045_1_04652	GCA_008449985_1_04636	GCA_008482345_1_04955	GCA_008609965_1_04061	GCA_008649535_1_04868	GCA_008674735_1_04662	GCA_008675835_1_04869	GCA_008676375_1_04584	GCA_008676415_1_04819	GCA_008837105_1_04796
hin_1~~~hin_2	hin_1;hin_2;	DNA-invertase hin	0	11	0	0.00357507	22	Plasmid-borne					GCA_005933535_1_05183;GCA_005933535_1_04916		GCA_006009645_1_05158;GCA_006009645_1_04930								GCA_006690345_1_04991;GCA_006690345_1_04776				GCA_006857925_1_05176;GCA_006857925_1_04321			GCA_006929115_1_04848;GCA_006929115_1_05158						GCA_008027155_1_05004;GCA_008027155_1_05168	GCA_008071315_1_05036;GCA_008071315_1_05279
hns_3	hns_3	DNA-binding protein H-NS plasmid	0	8	0	0.0180999	9	Plasmid-borne					GCA_005933535_1_04928		GCA_006009645_1_04942									GCA_006845705_1_04569			GCA_006857925_1_04333			GCA_006929115_1_04860						GCA_008027155_1_05016	GCA_008071315_1_05048;GCA_008071315_1_05291
hupB_2	hupB_2	DNA-binding protein HU-beta	40	5	Infinite	6.2e-16	45	Plasmid-borne			GCA_005635015_1_02468	GCA_005856165_1_04796		GCA_005983385_1_04608		GCA_006025215_1_04673	GCA_006042475_1_04729	GCA_006042855_1_04717	GCA_006050875_1_04842		GCA_006096095_1_02913	GCA_006689805_1_04216						GCA_006858925_1_04714	GCA_006923235_1_04347		GCA_006939335_1_03993	GCA_006972525_1_04585	GCA_007023925_1_04514	GCA_007553015_1_04793	GCA_007835595_1_04049			GCA_008088545_1_04705	GCA_008091045_1_04655	GCA_008449985_1_04639	GCA_008482345_1_04958	GCA_008609965_1_04064	GCA_008649535_1_04871	GCA_008674735_1_04665	GCA_008675835_1_04872	GCA_008676375_1_04587	GCA_008676415_1_04822	GCA_008837105_1_04799
ifcA_2	ifcA_2	Fumarate reductase flavoprotein subunit	0	7	0	0.0364429	7	Plasmid-borne					GCA_005933535_1_04727		GCA_006009645_1_04731												GCA_006857925_1_04853			GCA_006929115_1_05060						GCA_008027155_1_04857	GCA_008071315_1_04956
merA_2~~~merA_1	merA_2;merA_1	Mercuric reductase	28	5	16.3333	2.08e-06	34	Plasmid-borne			GCA_005635015_1_02522			GCA_005983385_1_04662		GCA_006025215_1_05018	GCA_006042475_1_04783		GCA_006050875_1_05033		GCA_006096095_1_04903	GCA_006689805_1_04270						GCA_006858925_1_04768			GCA_006939335_1_04982	GCA_006972525_1_04934	GCA_007023925_1_05005	GCA_007553015_1_05021	GCA_007835595_1_04103			GCA_008088545_1_04759	GCA_008091045_1_04709	GCA_008449985_1_04749			GCA_008649535_1_05033;GCA_008649535_1_05039			GCA_008676375_1_04641		GCA_008837105_1_05030
merA~~~merA_2	merA;merA_2	Mercuric reductase	22	10	3.66667	0.0364429	32	Plasmid-borne			GCA_005635015_1_04917		GCA_005933535_1_05102	GCA_005983385_1_05035	GCA_006009645_1_05051	GCA_006025215_1_05011					GCA_006096095_1_04928			GCA_006845705_1_05165			GCA_006857925_1_05051			GCA_006929115_1_05016	GCA_006939335_1_04997	GCA_006972525_1_04949		GCA_007553015_1_05014	GCA_007835595_1_05009	GCA_008027155_1_05034	GCA_008071315_1_05161	GCA_008088545_1_05043	GCA_008091045_1_05027				GCA_008649535_1_05011			GCA_008676375_1_05039		GCA_008837105_1_05024
merB	merB	Alkylmercury lyase	28	5	16.3333	2.08e-06	33	Plasmid-borne			GCA_005635015_1_02523			GCA_005983385_1_04663		GCA_006025215_1_05017	GCA_006042475_1_04784		GCA_006050875_1_05032		GCA_006096095_1_04902	GCA_006689805_1_04271						GCA_006858925_1_04769			GCA_006939335_1_04981	GCA_006972525_1_04933	GCA_007023925_1_05004	GCA_007553015_1_05020	GCA_007835595_1_04104			GCA_008088545_1_04760	GCA_008091045_1_04710	GCA_008449985_1_04748			GCA_008649535_1_05032			GCA_008676375_1_04642		GCA_008837105_1_05029
merT	merT	Mercuric transport protein MerT	28	5	16.3333	2.08e-06	33	Plasmid-borne			GCA_005635015_1_02520			GCA_005983385_1_04660		GCA_006025215_1_05020	GCA_006042475_1_04781		GCA_006050875_1_05035		GCA_006096095_1_04905	GCA_006689805_1_04268						GCA_006858925_1_04766			GCA_006939335_1_04984	GCA_006972525_1_04936	GCA_007023925_1_05007	GCA_007553015_1_05023	GCA_007835595_1_04101			GCA_008088545_1_04757	GCA_008091045_1_04707	GCA_008449985_1_04751			GCA_008649535_1_05041			GCA_008676375_1_04639		GCA_008837105_1_05032
neo_1~~~neo_2~~~neo_4	neo_1;neo_2;neo_4	Aminoglycoside 3'-phosphotransferase	40	17	Infinite	2.45e-08	124	Plasmid-borne			GCA_005635015_1_05003;GCA_005635015_1_03685	GCA_005856165_1_04854;GCA_005856165_1_05043	GCA_005933535_1_05185;GCA_005933535_1_04907	GCA_005983385_1_05056;GCA_005983385_1_04874	GCA_006009645_1_04922;GCA_006009645_1_05150	GCA_006025215_1_05094;GCA_006025215_1_04805	GCA_006042475_1_04981;GCA_006042475_1_05035	GCA_006042855_1_05009;GCA_006042855_1_04953	GCA_006050875_1_04923;GCA_006050875_1_05076		GCA_006096095_1_03258;GCA_006096095_1_05022	GCA_006689805_1_04619;GCA_006689805_1_05090	GCA_006690345_1_04997;GCA_006690345_1_04770	GCA_006845705_1_05189;GCA_006845705_1_05141			GCA_006857925_1_05168;GCA_006857925_1_04312	GCA_006858925_1_05150;GCA_006858925_1_05129;GCA_006858925_1_04970	GCA_006923235_1_04452;GCA_006923235_1_05025;GCA_006923235_1_05032	GCA_006929115_1_04840;GCA_006929115_1_05169	GCA_006939335_1_05039;GCA_006939335_1_05054;GCA_006939335_1_05057;GCA_006939335_1_04355	GCA_006972525_1_04973;GCA_006972525_1_04714	GCA_007023925_1_04769;GCA_007023925_1_05043	GCA_007553015_1_04921;GCA_007553015_1_05078	GCA_007835595_1_05038;GCA_007835595_1_04551	GCA_008027155_1_05133;GCA_008027155_1_05172	GCA_008071315_1_05324;GCA_008071315_1_05027	GCA_008088545_1_04875;GCA_008088545_1_05059	GCA_008091045_1_05058;GCA_008091045_1_04848	GCA_008449985_1_04122;GCA_008449985_1_04925	GCA_008482345_1_04834;GCA_008482345_1_05012	GCA_008609965_1_04416;GCA_008609965_1_05005	GCA_008649535_1_04791;GCA_008649535_1_05052;GCA_008649535_1_05057	GCA_008674735_1_05103;GCA_008674735_1_04643	GCA_008675835_1_04794;GCA_008675835_1_05135	GCA_008676375_1_04838;GCA_008676375_1_05089	GCA_008676415_1_05072;GCA_008676415_1_04800	GCA_008837105_1_05096;GCA_008837105_1_05074;GCA_008837105_1_04991
noc_1	noc_1	Nucleoid occlusion protein	40	5	Infinite	6.2e-16	76	Plasmid-borne			GCA_005635015_1_03681	GCA_005856165_1_05039;GCA_005856165_1_04858		GCA_005983385_1_04870		GCA_006025215_1_04801;GCA_006025215_1_05090	GCA_006042475_1_04977	GCA_006042855_1_05005;GCA_006042855_1_04957	GCA_006050875_1_04919;GCA_006050875_1_05072		GCA_006096095_1_03254;GCA_006096095_1_05018	GCA_006689805_1_04615;GCA_006689805_1_05086						GCA_006858925_1_05125;GCA_006858925_1_04966	GCA_006923235_1_04456		GCA_006939335_1_04351	GCA_006972525_1_04710;GCA_006972525_1_04969	24_refound_217;GCA_007023925_1_04773	GCA_007553015_1_05074;GCA_007553015_1_04917	GCA_007835595_1_04547			GCA_008088545_1_04879	GCA_008091045_1_04844	GCA_008449985_1_04118	GCA_008482345_1_04830;GCA_008482345_1_05008	GCA_008609965_1_04420	GCA_008649535_1_04795;GCA_008649535_1_05048	GCA_008674735_1_04639;GCA_008674735_1_05099	GCA_008675835_1_04790;GCA_008675835_1_05097	GCA_008676375_1_05085;GCA_008676375_1_04834	GCA_008676415_1_05068;GCA_008676415_1_04796	GCA_008837105_1_05070;GCA_008837105_1_04987
oadA	oadA	Oxaloacetate decarboxylase alpha chain	37	23	9.11594	0.00441354	60	Chromosomal	ERR4399734_00093		GCA_005635015_1_04989	GCA_005856165_1_05019	GCA_005933535_1_05152	GCA_005983385_1_05050	GCA_006009645_1_05133	GCA_006025215_1_05053	GCA_006042475_1_05020	GCA_006042855_1_05002	GCA_006050875_1_05055	GCA_006084075_1_05015	GCA_006096095_1_05005	GCA_006689805_1_05057		GCA_006845705_1_05158	GCA_006845845_1_04918	GCA_006846685_1_04913	GCA_006857925_1_05149	GCA_006858925_1_02502	GCA_006923235_1_05019	GCA_006929115_1_05138	GCA_006939335_1_05034	GCA_006972525_1_04960	GCA_007023925_1_05034	GCA_007553015_1_05042	GCA_007835595_1_05033	GCA_008027155_1_05141	GCA_008071315_1_05269	GCA_008088545_1_05053	GCA_008091045_1_05046	GCA_008449985_1_04913	GCA_008482345_1_05003	GCA_008609965_1_04995	GCA_008649535_1_05044	GCA_008674735_1_05080	GCA_008675835_1_05092	GCA_008676375_1_05047	GCA_008676415_1_05031		GCA_009058565_1_04918
parM	parM	Plasmid segregation protein ParM	0	8	0	0.0180999	8	Plasmid-borne					GCA_005933535_1_05089		GCA_006009645_1_05039									GCA_006845705_1_04509			GCA_006857925_1_05039			GCA_006929115_1_04981						GCA_008027155_1_05060	GCA_008071315_1_05148
proP_3	proP_3	Proline/betaine transporter	0	7	0	0.0364429	7	Plasmid-borne					GCA_005933535_1_04729		GCA_006009645_1_04733												GCA_006857925_1_04855			GCA_006929115_1_05062						GCA_008027155_1_04859	GCA_008071315_1_04958
repB_1	repB_1	RepFIB replication protein A	0	8	0	0.0180999	8	Plasmid-borne					GCA_005933535_1_04638		GCA_006009645_1_04443									GCA_006845705_1_04853			GCA_006857925_1_04486			GCA_006929115_1_04391						GCA_008027155_1_04728	GCA_008071315_1_04784
repB_2	repB_2	RepFIB replication protein A	0	8	0	0.0180999	8	Plasmid-borne					GCA_005933535_1_04650		GCA_006009645_1_04455									GCA_006845705_1_04865			GCA_006857925_1_04498			GCA_006929115_1_04403						GCA_008027155_1_04740	GCA_008071315_1_04796
rhsC	rhsC	Putative deoxyribonuclease RhsC	30	5	21	1.88e-07	37	Plasmid-borne			GCA_005635015_1_02515			GCA_005983385_1_04655		GCA_006025215_1_04720	GCA_006042475_1_04776	GCA_006042855_1_04764	GCA_006050875_1_05025		GCA_006096095_1_02960	GCA_006689805_1_04263						GCA_006858925_1_04761	GCA_006923235_1_04394		GCA_006939335_1_04040	GCA_006972525_1_04632	GCA_007023925_1_04561	GCA_007553015_1_04841	GCA_007835595_1_04096			GCA_008088545_1_04752	GCA_008091045_1_04702	GCA_008449985_1_04757;GCA_008449985_1_04885			GCA_008649535_1_04966			GCA_008676375_1_04634		GCA_008837105_1_04846
smc_1	smc_1	Chromosome partition protein Smc	39	5	273	1.18e-14	44	Plasmid-borne			GCA_005635015_1_02505	GCA_005856165_1_04833		GCA_005983385_1_04645		GCA_006025215_1_04710	GCA_006042475_1_04766	GCA_006042855_1_04754	GCA_006050875_1_04879		GCA_006096095_1_02950	GCA_006689805_1_04253						GCA_006858925_1_04751	GCA_006923235_1_04384		GCA_006939335_1_04030	GCA_006972525_1_04622	GCA_007023925_1_04551	GCA_007553015_1_04830	GCA_007835595_1_04086			GCA_008088545_1_04742	GCA_008091045_1_04692	GCA_008449985_1_04701		GCA_008609965_1_04101	GCA_008649535_1_04956	GCA_008674735_1_04702	GCA_008675835_1_04909	GCA_008676375_1_04624	GCA_008676415_1_04859	GCA_008837105_1_04836
smc_2	smc_2	Chromosome partition protein Smc	0	8	0	0.0180999	8	Plasmid-borne					GCA_005933535_1_04933		GCA_006009645_1_04947									GCA_006845705_1_04574			GCA_006857925_1_04338			GCA_006929115_1_04865						GCA_008027155_1_05021	GCA_008071315_1_05053
soj_1	soj_1	Sporulation initiation inhibitor protein Soj	40	5	Infinite	6.2e-16	84	Plasmid-borne			GCA_005635015_1_03682;2_refound_34	GCA_005856165_1_05040;GCA_005856165_1_04857		GCA_005983385_1_04871		GCA_006025215_1_04802;GCA_006025215_1_05091	GCA_006042475_1_04978;8_refound_61	GCA_006042855_1_04956;GCA_006042855_1_05006	GCA_006050875_1_05073;GCA_006050875_1_04920		GCA_006096095_1_03255;GCA_006096095_1_05019	GCA_006689805_1_05087;GCA_006689805_1_04616						GCA_006858925_1_05126;GCA_006858925_1_04967	GCA_006923235_1_04455		GCA_006939335_1_04352	GCA_006972525_1_04711;GCA_006972525_1_04970	GCA_007023925_1_05040;GCA_007023925_1_04772	GCA_007553015_1_04918;GCA_007553015_1_05075	GCA_007835595_1_04548			GCA_008088545_1_04878	GCA_008091045_1_04845	GCA_008449985_1_04119	GCA_008482345_1_04831;GCA_008482345_1_05009	GCA_008609965_1_05002;GCA_008609965_1_04419	GCA_008649535_1_05049;GCA_008649535_1_04794	GCA_008674735_1_05100;GCA_008674735_1_04640	GCA_008675835_1_05132;GCA_008675835_1_04791	GCA_008676375_1_05086;GCA_008676375_1_04835	GCA_008676415_1_04797;GCA_008676415_1_05069	GCA_008837105_1_04988;GCA_008837105_1_05071
tetA_1	tetA_1	Tetracycline resistance protein class C	40	9	Infinite	5.02e-13	108	Plasmid-borne			GCA_005635015_1_05007;GCA_005635015_1_03689	GCA_005856165_1_04850;GCA_005856165_1_05047		GCA_005983385_1_05060;GCA_005983385_1_04878		GCA_006025215_1_04809;GCA_006025215_1_05098	GCA_006042475_1_04985;GCA_006042475_1_05040	GCA_006042855_1_04949;GCA_006042855_1_05013	GCA_006050875_1_04927;GCA_006050875_1_05080		GCA_006096095_1_03262;GCA_006096095_1_05029;GCA_006096095_1_05031	GCA_006689805_1_04623;GCA_006689805_1_05094	GCA_006690345_1_05018;GCA_006690345_1_04969					GCA_006858925_1_05154;GCA_006858925_1_04974;19_refound_154	GCA_006923235_1_04448;GCA_006923235_1_05035;GCA_006923235_1_05034		GCA_006939335_1_05043;GCA_006939335_1_04359	GCA_006972525_1_04977;GCA_006972525_1_04718	GCA_007023925_1_04988;GCA_007023925_1_05049	GCA_007553015_1_04925;GCA_007553015_1_05082	GCA_007835595_1_04555;GCA_007835595_1_05046			GCA_008088545_1_04871;GCA_008088545_1_05065;GCA_008088545_1_05066	GCA_008091045_1_05062;GCA_008091045_1_04852	GCA_008449985_1_04929;GCA_008449985_1_04126	GCA_008482345_1_04838;GCA_008482345_1_05016	GCA_008609965_1_04412;GCA_008609965_1_05009	GCA_008649535_1_04787;GCA_008649535_1_05061;34_refound_303	GCA_008674735_1_04647;GCA_008674735_1_05107	GCA_008675835_1_04798;GCA_008675835_1_05142	GCA_008676375_1_05093;GCA_008676375_1_04842	GCA_008676415_1_04804;GCA_008676415_1_05076	GCA_008837105_1_04995;39_refound_327;GCA_008837105_1_05100
tetC_2~~~tetC_1	tetC_2;tetC_1	Transposon Tn10 TetC protein	0	7	0	0.0364429	14	Chromosomal					GCA_005933535_1_05122;GCA_005933535_1_05175		GCA_006009645_1_05101;GCA_006009645_1_05163												GCA_006857925_1_05186;GCA_006857925_1_05100			GCA_006929115_1_05166;GCA_006929115_1_05101						GCA_008027155_1_05160;GCA_008027155_1_05089	GCA_008071315_1_05322;GCA_008071315_1_05219
tetD_1	tetD_1	Transposon Tn10 TetD protein	0	7	0	0.0364429	7	Chromosomal					GCA_005933535_1_05121		6_refound_55												18_refound_149			21_refound_180						GCA_008027155_1_05088	GCA_008071315_1_05218
tetR_1	tetR_1	Tetracycline repressor protein class B from transposon Tn10	0	8	0	0.0180999	16	Chromosomal					GCA_005933535_1_05173;GCA_005933535_1_05124		GCA_006009645_1_05103;GCA_006009645_1_05161									GCA_006845705_1_04592;GCA_006845705_1_05184			GCA_006857925_1_05184;GCA_006857925_1_05102			GCA_006929115_1_05103;GCA_006929115_1_05164						GCA_008027155_1_05091;GCA_008027155_1_05158	GCA_008071315_1_05221;GCA_008071315_1_05320
tetR_1~~~tetR_2	tetR_1;tetR_2	Tetracycline repressor protein class A from transposon 1721	40	9	Infinite	5.02e-13	105	Plasmid-borne			GCA_005635015_1_03688;GCA_005635015_1_05006	GCA_005856165_1_05046;GCA_005856165_1_04851		GCA_005983385_1_04877;GCA_005983385_1_05059		GCA_006025215_1_04808;GCA_006025215_1_05097	GCA_006042475_1_04984	GCA_006042855_1_05012;GCA_006042855_1_04950	GCA_006050875_1_04926;GCA_006050875_1_05079		GCA_006096095_1_05028;GCA_006096095_1_03261;GCA_006096095_1_05030	GCA_006689805_1_05093;GCA_006689805_1_04622	GCA_006690345_1_04970;GCA_006690345_1_05017					GCA_006858925_1_05153;GCA_006858925_1_04973;GCA_006858925_1_05132	GCA_006923235_1_05028;GCA_006923235_1_04449		GCA_006939335_1_05042;GCA_006939335_1_04358	GCA_006972525_1_04976;GCA_006972525_1_04717	GCA_007023925_1_04987;GCA_007023925_1_05048	GCA_007553015_1_05081;GCA_007553015_1_04924	GCA_007835595_1_04554;GCA_007835595_1_05041			GCA_008088545_1_04872;GCA_008088545_1_05062	GCA_008091045_1_04851;GCA_008091045_1_05061	GCA_008449985_1_04928;GCA_008449985_1_04125	GCA_008482345_1_04837;GCA_008482345_1_05015	GCA_008609965_1_05008;GCA_008609965_1_04413	GCA_008649535_1_05060;GCA_008649535_1_04788;GCA_008649535_1_05055	GCA_008674735_1_05106;GCA_008674735_1_04646	GCA_008675835_1_05138;GCA_008675835_1_04797	GCA_008676375_1_05092;GCA_008676375_1_04841	GCA_008676415_1_05075;GCA_008676415_1_04803	GCA_008837105_1_05077;GCA_008837105_1_05099;GCA_008837105_1_04994
tnpR_2~~~tnpR_1	tnpR_2;tnpR_1	Transposon Tn3 resolvase	1	15	0.042735	0.00102082	31	Plasmid-borne					GCA_005933535_1_04910;GCA_005933535_1_05178		GCA_006009645_1_04925;GCA_006009645_1_05153					GCA_006084075_1_05022;GCA_006084075_1_04425			GCA_006690345_1_04995;GCA_006690345_1_04772				GCA_006857925_1_04315			GCA_006929115_1_04843;GCA_006929115_1_05153						GCA_008027155_1_05120;GCA_008027155_1_05163	GCA_008071315_1_05273;GCA_008071315_1_05030		GCA_008091045_1_05049;GCA_008091045_1_05029
topB_4~~~topB_3	topB_4;topB_3	DNA topoisomerase 3	37	5	86.3333	1.56e-12	62	Plasmid-borne			GCA_005635015_1_03666	GCA_005856165_1_05024;GCA_005856165_1_04873		GCA_005983385_1_04855		GCA_006025215_1_04786;GCA_006025215_1_05075			GCA_006050875_1_04904		GCA_006096095_1_03239	GCA_006689805_1_04600						GCA_006858925_1_04951	GCA_006923235_1_04471		GCA_006939335_1_04336	GCA_006972525_1_04695	GCA_007023925_1_04788	GCA_007553015_1_04902;GCA_007553015_1_05059	GCA_007835595_1_04532			GCA_008088545_1_04894	GCA_008091045_1_04829	GCA_008449985_1_04103	GCA_008482345_1_04815	GCA_008609965_1_04435	GCA_008649535_1_04810	GCA_008674735_1_04624;GCA_008674735_1_05084	GCA_008675835_1_04775;GCA_008675835_1_05112	GCA_008676375_1_05070;GCA_008676375_1_04819	GCA_008676415_1_05053;GCA_008676415_1_04781	GCA_008837105_1_04972;GCA_008837105_1_05055
traC	traC	Protein TraC	0	8	0	0.0180999	10	Plasmid-borne					GCA_005933535_1_04661		GCA_006009645_1_04466									GCA_006845705_1_04876			GCA_006857925_1_04509			GCA_006929115_1_04414						GCA_008027155_1_04751;GCA_008027155_1_05097	GCA_008071315_1_05238;GCA_008071315_1_04807
tus_1	tus_1	DNA replication terminus site-binding protein	39	5	273	1.18e-14	44	Plasmid-borne			GCA_005635015_1_02506	GCA_005856165_1_04834		GCA_005983385_1_04646		GCA_006025215_1_04711	GCA_006042475_1_04767	GCA_006042855_1_04755	GCA_006050875_1_04880		GCA_006096095_1_02951	GCA_006689805_1_04254						GCA_006858925_1_04752	GCA_006923235_1_04385		GCA_006939335_1_04031	GCA_006972525_1_04623	GCA_007023925_1_04552	GCA_007553015_1_04831	GCA_007835595_1_04087			GCA_008088545_1_04743	GCA_008091045_1_04693	GCA_008449985_1_04859		GCA_008609965_1_04102	GCA_008649535_1_04957	GCA_008674735_1_04703	GCA_008675835_1_04910	GCA_008676375_1_04625	GCA_008676415_1_04860	GCA_008837105_1_04837
ulaC_3	ulaC_3	Ascorbate-specific PTS system EIIA component	40	32	Infinite	0.0180999	83	Chromosomal			GCA_005635015_1_04056	GCA_005856165_1_01217	GCA_005933535_1_03004	GCA_005983385_1_00611	GCA_006009645_1_00912	GCA_006025215_1_02239	GCA_006042475_1_01313	GCA_006042855_1_00984	GCA_006050875_1_01355	GCA_006084075_1_01736	GCA_006096095_1_02176	GCA_006689805_1_01716	GCA_006690345_1_00718	GCA_006845705_1_00726	GCA_006845845_1_00151	GCA_006846685_1_00751	GCA_006857925_1_01830	GCA_006858925_1_02893	GCA_006923235_1_04751	GCA_006929115_1_01797	GCA_006939335_1_04543	GCA_006972525_1_00152	GCA_007023925_1_01913	GCA_007553015_1_03088	GCA_007835595_1_04758	GCA_008027155_1_01111	GCA_008071315_1_00498	GCA_008088545_1_01355	GCA_008091045_1_01422	GCA_008449985_1_02870	GCA_008482345_1_01894	GCA_008609965_1_02524	GCA_008649535_1_00504	GCA_008674735_1_01462	GCA_008675835_1_01029	GCA_008676375_1_00153	GCA_008676415_1_00153	GCA_008837105_1_01814	GCA_009058565_1_01731
umuC_2	umuC_2	Protein UmuC	0	8	0	0.0180999	8	Plasmid-borne					GCA_005933535_1_04736		GCA_006009645_1_04740									GCA_006845705_1_04945			GCA_006857925_1_04862			GCA_006929115_1_05069						GCA_008027155_1_04866	GCA_008071315_1_04965
umuD	umuD	Protein UmuD	0	8	0	0.0180999	8	Plasmid-borne					GCA_005933535_1_04735		GCA_006009645_1_04739									GCA_006845705_1_04944			GCA_006857925_1_04861			GCA_006929115_1_05068						GCA_008027155_1_04865	GCA_008071315_1_04964
virB	virB	Virulence regulon transcriptional activator VirB	0	8	0	0.0180999	8	Plasmid-borne					GCA_005933535_1_05095		GCA_006009645_1_05045									GCA_006845705_1_04503			GCA_006857925_1_05045			GCA_006929115_1_04987						GCA_008027155_1_05066	GCA_008071315_1_05154
xerC_4	xerC_4	Tyrosine recombinase XerC	0	10	0	0.00790929	20	Plasmid-borne					GCA_005933535_1_05160;GCA_005933535_1_05115		GCA_006009645_1_05064;GCA_006009645_1_05143									GCA_006845705_1_05171;GCA_006845705_1_05105			GCA_006857925_1_05156;GCA_006857925_1_05064	GCA_006858925_1_05137;GCA_006858925_1_04785		GCA_006929115_1_05029;GCA_006929115_1_05147						GCA_008027155_1_05047;GCA_008027155_1_05148	GCA_008071315_1_05301;GCA_008071315_1_05174
yqjZ_1	yqjZ_1	putative protein YqjZ	0	8	0	0.0180999	15	Chromosomal					GCA_005933535_1_05170;GCA_005933535_1_05127		GCA_006009645_1_05106									GCA_006845705_1_05181;GCA_006845705_1_04589			GCA_006857925_1_05181;GCA_006857925_1_05105			GCA_006929115_1_05161;GCA_006929115_1_05106						GCA_008027155_1_05155;GCA_008027155_1_05094	GCA_008071315_1_05317;GCA_008071315_1_05224
[truncated: 39 more columns]
