# Supplementary material for: Novel genetic features associated with the recently emerged MDR clade of Salmonella Dublin linked to human clinical cases
Source: Microbiol Spectr. 2025 Jul 18;13(9):e01336-25. doi: 10.1128/spectrum.01336-25 (PMC12403712; doi:10.1128/spectrum.01336-25)
Supplement: Table S4 — Hydrogen peroxide killing assay enumeration results for groups and hosts. [file spectrum.01336-25-s0005.xlsx]

## Sheet: Sheet1
Supplementary Table 4. Hydrogen peroxide killing assay enumeration results for groups and hosts
		Biological replicate 1					Biological replicate 2
Group	Host	Strain		Time 0h1,2	6.5mM H2O2/1h1,2	Log reduction1 (0h - 6.5mM H2O2 /1h)	Time 0h1,2	6.5mM H2O2 /1h1,2	Log reduction1 (0h - 6.5mM H2O2 /1h)	Log reduction mean1	Log reduction mean1/ group	Log reduction mean1/ host3
NHA	Human	R12-2657		6.27	4.02	2.25	6.71	5.74	0.97	1.61	1.00 ± 0.60	1.29 ± 0.94
	Human	R12-2664		6.33	6.16	0.16	6.4	6.17	0.23	0.2
	Cattle	R12-2662		6.25	5.67	0.58	6.45	5.1	1.35	0.96
	Cattle	R12-2660		6.22	5.19	1.03	6.52	5.04	1.48	1.25
HA	Cattle	R9-3231		6.26	4.84	1.42	6.26	5.63	0.63	1.02	1.52 ± 0.68	1.23 ± 0.34
	Human	R9-3257		5.9	2.7	3.2	6.58	4.99	1.59	2.4
	Human	R12-2667		6.31	5.84	0.47	6.48	5.03	1.45	0.96
	Cattle	R8-7251		6.38	4.14	2.25	6.51	5.35	1.16	1.71
1 log CFU/ml 2 triplicate enumeration mean 3 human, and cattle, respectively
